# Supplementary material for: Contextualising COVID-19 prevention behaviour over time in Australia: Patterns and long-term predictors from April to July 2020 in an online social media sample
Source: PLoS One. 2021 Jun 29;16(6):e0253930. doi: 10.1371/journal.pone.0253930 (PMC8241082; doi:10.1371/journal.pone.0253930)
Supplement: S1 Data — (XLSX) [file pone.0253930.s003.xlsx]

## Sheet: Data
rand_id	age	gender	edu_3cat	state	chronic_cond	remote	IRSAD_quint	covid_risk1_1	covid_NL_T1	selfeff_dist_1mo	selfeff_dist_3mo	actions_1	social_dist_1	social_ob_T1	PC_dist1	PC_dist2	PC_dist3	PC_dist4	PC_hygeine1	PC_hygeine2	PC_hygeine3	PC_hygeine4
1	29	Female	University education	Victoria	One chronic condition	1	4	8	0	7	5	9	7	7	1.1058	1.16823	0.524735	1.08875	0.0407391	1.10656	1.62775	1.4705
2	24	Female	Cert I-IV	Victoria	One chronic condition	1	4	8	0	2	1	5	6	6.16667	1.16823	0.44525	0.303333		1.10656	1.99169	1.28981
3	55	Male	University education	New South Wales	One chronic condition	1	5	9	0	4	3	10	7	7	0.60422	0.549936	0.892548		1.26381	0.847615	0.352425
4	63	Female	University education	New South Wales	One chronic condition	1	3	8	0	6	5	10	7	7	1.21864	1.13915	0.989085	-0.512359	-0.453711	-0.0897698	-1.44128	-0.203072
5	36	Female	University education	New South Wales	Two or more chronic conditions	1	4	7	0	7	4	7	7	7	1.08875	1.16823	-0.331794	-0.938394	1.4705	1.10656	0.0632605	0.828327
6	19	Male	High school or less	New South Wales	No chronic conditions	1	4	10	0	6	3	10	7	5.91667	0.652903			-3.43371	1.32839			1.57171
7	61	Male	High school or less	Victoria	One chronic condition	1	2	10	0	7	6	10	7	7	1.05152	1.131	0.328534	1.24772	-0.375456	-0.739397	0.509674	0.742621
8	26	Female	Cert I-IV	New South Wales	No chronic conditions	1	3	3	1	4	4	5	5	5.41667	-2.21988	-2.32331			-1.86437	-1.7205
9	27	Female	Cert I-IV	New South Wales	One chronic condition	1	5	6	0	6	6	6	5	5.66667	-0.669114	-1.50266			-0.779261	-1.81982
10	54	Female	University education	New South Wales	No chronic conditions	1	5	8	0	3	2	10	7	7	-1.04262	-1.43468	-2.5752	-2.13936	-0.00524093	0.713688	0.0594044	0.201518
11	25	Female	University education	New South Wales	No chronic conditions	1	3	9	0	5	5	10	7	6.75	-1.08591	0.255207		-2.93448	-0.22517	0.429946		0.0296724
12	31	Male	University education	Victoria	No chronic conditions	1	2	5	0	7	7	8	7	7	0.661971	-0.601424	-0.614376	0.562578	-0.624272	-2.3169	-2.34071	-0.817906
13	40	Male	University education	Australian Capital Territory	One chronic condition	1	5	10		7	7	10	7	7	1.08875	0.61157	-0.430878	0.470451	1.4705	0.936	1.55895	1.21156
14	54	Male	University education	New South Wales	No chronic conditions	1	5	10	0	4	3	9	5	6.25	-1.00772	-2.38623			-1.88733	-2.07443
15	49	Female	Cert I-IV	Victoria	No chronic conditions	1	3	6	0	3	2	7	7	6.25	-0.395642	-0.204183	0.273058	0.678103	1.27895	0.559184	-0.0223801	0.548253
16	55	Female	High school or less	New South Wales	Two or more chronic conditions	1	4	10	0	6	6	8	7	7	0.526949	1.02632	-0.983442	-1.28433	0.323681	0.40468	-0.0651774	-0.0391774
17	42	Female	University education	Victoria	Two or more chronic conditions	1	3	4	0	6	6	10	7	7	0.36798	0.477801	0.900697		1.05156	0.883745	1.00205
18	60	Female	University education	Victoria	No chronic conditions	0	1	7	0	6	6	6	7	6.75	0.0416209	0.507102	-2.07282	-2.10412	-0.860449	-1.34996	-0.186229	-0.0784907
19	63	Female	University education	Australian Capital Territory	Two or more chronic conditions	1	5	9	0	6	6	8	7	6.58333	-0.46811	-1.11721	-1.38114	-2.03199	-0.287005	-0.117432	-0.963621	-0.114621
20	53	Female	University education	New South Wales	One chronic condition	1	4	8	0	7	3	10	7	7	-0.16775	-0.0135833	-0.93396	-0.210976	1.4277	1.32564	0.976839	0.0917091
21	41	Male	University education	New South Wales	No chronic conditions	1	5	5	0	4	2	10	6	7	1.03447	0.573418			1.05431	1.69233
22	56	Female	University education	Victoria	One chronic condition	1	4	4	1	3	2	3	4	4.91667	-1.84099	-4.37707	-3.06509	-2.93772	-0.209739	0.698967	1.27382	-0.00298071
23	35	Female	University education	Victoria	No chronic conditions	1	5	6	0	3	2	8	2	5.16667	-1.93826	-2.4367			0.843463	0.916826
24	29	Male	University education	Queensland	One chronic condition	1	5	8	0	6	5	5	7	6.58333	-0.11655	-1.1967	-1.1967	-1.1967	0.84487	0.246509	0.246509	0.246509
25	18	Female	High school or less	Queensland	No chronic conditions	1	5	6	0	6	3	7	6	7	-0.627079	-1.46007			0.440877	-3.77523
26	22	Male	University education	New South Wales	No chronic conditions	1	5	6	0	7	7	10	7	6.5	1.03447	0.954981	1.00927		1.05431	1.41825	1.83444
27	42	Female	University education	Victoria	Two or more chronic conditions	1	5	7	0	1	5	5	7	6.33333	-0.59168		-2.09392	-0.138448	-1.12043		-0.859662	-0.806
28	19	Female	High school or less	New South Wales	No chronic conditions	1	5	10	0	3	3	10	7	7	0.954981	0.573418			1.41825	1.69233
29	32	Male	University education	New South Wales	No chronic conditions	1	4	5	0	5	1	7	6	5.91667	0.794487	-1.36421			0.42819	1.18634
30	45	Female	Cert I-IV	New South Wales	Two or more chronic conditions	1	2	9	0	7	7	10	7	7	0.954981	-0.258467	1.05967	0.353734	1.41825	0.142989	0.274171	-0.270462
31	38	Female	University education	Queensland	One chronic condition	1	5	8	0	7	6	8	7	6.83333	0.819688	-0.584028	-0.613112	-2.8295	-0.351946	-0.791585	-1.98792	-1.80534
32	38	Other/prefer not to say	University education	South Australia	One chronic condition	1	2	8	0	7	7	10	7	7	0.765403	0.381149	0.329556	-1.60174	-0.768141	-2.35467	-0.910254	-0.324124
33	29	Female	University education	New South Wales	One chronic condition	1	3	10	0	5	5	6	7	6.58333	-0.46811	-2.44782			-0.287005	0.135607
34	25	Female	University education	New South Wales	No chronic conditions	1	5	7	0	5	2	8	7	6.75	0.524735	0.175723			1.62775	0.793887
35	54	Male	High school or less	New South Wales	Two or more chronic conditions	0	1	9	0	1	3	5	5	5.5	-2.8155	-2.78596	-0.996393	-3.24439	-3.28871	-4.07002	-0.0889832	-2.89705
36	60	Female	University education	Victoria	Two or more chronic conditions	1	5	7	1	7	7	9	7	7	1.00927	-2.29534		1.00927	1.83444	2.41399		1.83444
37	47	Female	University education	Australian Capital Territory	One chronic condition	1	5	10	0	6	6	8	6	6.16667	-0.0217315	-0.506261			0.676018	0.469325
38	18	Female	High school or less	Queensland	One chronic condition	1	4	8	0	5	3	9	6	6.33333	-0.94529	-1.87862			-0.821508	-1.19412
39	34	Female	University education	Victoria	Two or more chronic conditions	1	5	5	0	1	1	10	6	6.25	0.410232	0.466797	0.303944		-1.15834	-1.75322	-3.00181
40	35	Female	University education	New South Wales	No chronic conditions	1	5	10		6	3	9	7	6.83333	0.0116172	-0.744716	-1.75461	-3.31753	0.545509	1.56115	1.07615	0.944677
41	49	Male	University education	New South Wales	No chronic conditions	1	5	2	0	7	7	5	6	6.33333	-1.09886	-1.37574	0.671147	-1.32027	-0.248976	-1.11897	0.0144846	-0.586917
42	25	Female	University education	Queensland	Two or more chronic conditions	1	4	9	0	7	7	10	7	7	0.581233	0.556033	-1.22703		0.739876	1.52001	0.0503855
43	39	Male	University education	Tasmania	One chronic condition	0	1	3	0	7	5	7	5	6.75	0.0668214			-5.79765	-1.64058			-3.0067
44	29	Female	University education	South Australia	No chronic conditions	1	2	9	0	3	3	8	7	6.75	0.0172187	0.102801			0.897125	1.20558
45	36	Female	University education	Queensland	One chronic condition	1	5	8	0	5	4	10	5	6.58333	1.08875	1.16823		-1.48195	1.4705	1.10656		1.12425
46	61	Female	High school or less	Victoria	One chronic condition	1	3	10	0	5	3	8	6	6.25	1.00927	0.519134	1.00927	1.00927	1.83444	1.27613	1.83444	1.83444
47	38	Female	University education	New South Wales	One chronic condition	1	4	8	0	7	3	8	7	6.66667	0.770539	-0.21541	-1.35686	-2.36967	0.208118	-0.0568026	0.858532	0.849861
48	31	Female	High school or less	New South Wales	No chronic conditions	0	3	8	0	5	6	7	7	6.16667	-0.785087	-0.562433	-0.337952	-1.06293	0.864896	0.202629	0.506929	0.298763
49	58	Female	University education	Queensland	Two or more chronic conditions	0	3	6	0	6	2	8	7	6.58333	-0.062266	0.0715029	0.873972	-3.20377	1.26107	1.31332	0.0642491	0.60459
50	26	Female	University education	New South Wales	One chronic condition	1	5	10	0	6	5	10	7	7	-0.346959	-0.940917			1.34352	0.443071
51	31	Female	Cert I-IV	New South Wales	One chronic condition	1	1	10	0	1	1	10	7	7	1.00927	-0.0874665	-1.48059		1.83444	2.0412	1.30641
52	18	Female	High school or less	New South Wales	One chronic condition	1	2	10	0	4	3	10	7	7	-0.713751	-1.78339			-0.148672	0.536479
53	23	Female	University education	Tasmania	No chronic conditions	0	2	7	0	6	6	6	7	6.66667	0.2605	-0.632215			-0.907765	-0.535383
54	30	Female	University education	New South Wales	No chronic conditions	1	4	10	0	6	3	10	7	7	0.74944	0.695155	-2.09362		-0.465315	-0.88151	-0.203006
55	31	Male	University education	New South Wales	Two or more chronic conditions	1	5	8	0	5	3	10	6	6.25	1.27292	-0.308807	-0.411279		-0.0375153	0.587194	0.427201
56	46	Female	University education	South Australia	One chronic condition	1	3	10	0	3	3	8	7	6.83333	-0.620184		-1.06213	-2.80846	2.09071		1.2762	1.33175
57	69	Female	University education	New South Wales	No chronic conditions	1	5	8	0	7	7	9	1	3.83333	1.00927	1.00927	1.00927		1.83444	1.83444	1.83444
58	47	Female	University education	New South Wales	Two or more chronic conditions	1	5	10	0	6	5	8	7	7	1.29812	0.954981	1.24772	-0.987542	-0.817651	1.41825	0.742621	1.38839
59	44	Female	University education	New South Wales	No chronic conditions	1	5	9	0	6	6	10	7	7	0.126398	0.604831	-0.388934		-2.5621	-3.02781	-2.34027
60	20	Female	High school or less	Queensland	No chronic conditions	1	4	6	0	7	7	9	7	6.75	0.892548	0.266101			0.352425	-0.556149
61	30	Female	University education	New South Wales	One chronic condition	1	5	8	0	6	3	9	7	6.83333	-0.110453	0.980181	0.556033	1.00927	1.51727	0.638112	1.52001	1.83444
62	56	Female	High school or less	Queensland	No chronic conditions	0	1	10	0	7	7	8	7	6.75	1.11395	1.11395	0.382818	0.683705	0.690366	0.690366	0.925869	0.899869
63	25	Male	University education	South Australia	No chronic conditions	0	1	8	0	4	3	8	5	6.16667	-2.53215	-0.767176	-4.98431	-6.26601	-1.17306	-0.703496	-0.47978	0.257558
64	37	Female	University education	Queensland	Two or more chronic conditions	1	5	9	0	6	6	10	7	7	-3.71451	-0.730294		0.0598042	-3.06302	-2.84529		0.289306
65	43	Female	University education	Western Australia	One chronic condition	1	4	10	0	4	4	9	7	7	1.48617	1.48617	1.48617	0.103478	-0.349202	-0.349202	-0.349202	-2.79304
66	66	Female	University education	New South Wales	No chronic conditions	1	1	8	0	3	3	10	7	7	0.255146			-2.05497	1.54601			-0.638555
67	39	Female	High school or less	Queensland	No chronic conditions	1	3	8	0	7	7	7	7	6.66667	-0.706564	-0.1555	1.08875	-1.14241	0.804817	0.623763	1.4705	0.662704
68	56	Female	University education	South Australia	Two or more chronic conditions	1	5	8	0	7	7	8	7	7	0.946833	0.892548	-1.29083	0.616862	0.768621	0.352425	-2.55059	-0.401711
69	24	Female	University education	Victoria	Two or more chronic conditions	1	5	7	0	7	7	8	7	7	1.16823	1.48617	-3.63322	0.753705	1.10656	-0.349202	-0.965121	-1.79215
70	18	Male	High school or less	New South Wales	No chronic conditions	1	4	6	1	5	4	6	6	4.83333	-3.42764	-4.1176	-11.2565	-7.49629	-3.99133	-3.80611	-4.73974	-3.01797
71	34	Female	University education	South Australia	No chronic conditions	1	5	8	0	6	6	9	6	6.16667	0.782788	0.574338	-0.46811	-1.47357	-0.595824	-0.909959	-0.287005	-0.623486
72	75	Female	High school or less	Tasmania	Two or more chronic conditions	0	2	10	0	2	2	5	6	5.66667	1.24384	0.82094		-0.557568	-1.23385	-1.35215		-1.53926
73	51	Male	University education	New South Wales	No chronic conditions	1	5	8	0	6	5	8	6	6.16667	0.385032	-1.85223	-3.48389	-2.45439	-0.378201	-1.8584	-0.298058	-0.944818
74	40	Female	University education	Western Australia	No chronic conditions	1	4	6	0	6	6	3	6	6.33333	0.660718	0.691055	-0.204183	-5.9385	0.375935	0.572059	0.559184	-0.0734335
75	68	Female	University education	New South Wales	No chronic conditions	0	3	3	0	6	6	7	6	6.08333	0.17539	-0.481061	-0.107313		-0.808194	-0.310811	0.367561
76	62	Female	University education	Victoria	Two or more chronic conditions	1	4	10	0	7	7	8	7	7	1.11395	1.16823			0.690366	1.10656
77	60	Male	University education	Western Australia	Two or more chronic conditions	1	3	9	0	7	6	9	7	5.08333	0.99335			-2.5207	-2.76812			-2.95444
78	19	Female	High school or less	New South Wales	No chronic conditions	1	5	7	0	5	5	8	6	5.91667	-2.02139			-2.03278	-1.75737			-1.09206
79	50	Female	University education	New South Wales	No chronic conditions	1	5	10	0	7	7	10	7	7	1.24772	1.00927	-1.14241	-1.48092	0.742621	1.83444	0.662704	-0.295676
80	72	Male	Cert I-IV	New South Wales	Two or more chronic conditions	0	1	10	0	2	3	6	7	6.83333	0.186617	-1.10022	-1.64353	0.114088	-0.192208	-0.431129	1.26113	0.705501
81	38	Female	University education	New South Wales	No chronic conditions	1	3	9	0	6	3	10	7	6.75	-0.0630643	-0.21541	-3.12872	-2.596	0.283628	-0.0568026	0.0921372	0.0426272
82	51	Female	University education	Tasmania	No chronic conditions	0	1	10	0	7	7	7	7	7	-0.822476	0.0233159		0.44525	1.33291	1.56952		1.99169
83	64	Male	University education	New South Wales	One chronic condition	1	1	8	0	7	7	10	7	7	1.16823	0.476548	0.44525		1.10656	1.88395	1.99169
84	30	Female	University education	New South Wales	One chronic condition	0	3	5	0	1	1	8	6	5.16667	-1.35064	-2.60754			-3.08147	-2.26269
85	33	Female	University education	New South Wales	One chronic condition	1	4	9	0	4	5	10	7	7	0.305547		-1.04333		-0.0142598		-0.832989
86	66	Female	University education	New South Wales	No chronic conditions	0	2	10	0	3	2	10	7	6.75	1.19344			0.224871	0.326425			0.233822
87	62	Female	University education	Tasmania	Two or more chronic conditions	0	3	9	0	6	6	10	4	6	-2.49154			-1.16731	1.29592			2.0995
88	27	Female	University education	New South Wales	No chronic conditions	1	5	8	0	7	7	8	7	7	0.188831	0.0841454		-2.04596	-1.49628	-0.352201		1.2815
89	44	Female	University education	New South Wales	No chronic conditions	1	5	2	0	2	1	6	5	5.41667	-0.770188	-0.921009	-1.89087	-3.34419	-0.376864	1.00064	-0.390177	1.70789
90	27	Male	University education	Victoria	No chronic conditions	0	1	7	0	5	3	8	7	6.41667	-1.85957	-2.14695	-2.58816	-1.33861	-0.497915	-2.27607	0.0355985	-0.455373
91	25	Male	University education	Victoria	One chronic condition	1	5	8	0	7	6	9	7	7	1.03447	0.501749	0.44525	1.08875	1.05431	1.10382	1.99169	1.4705
92	19	Female	Cert I-IV	New South Wales	No chronic conditions	1	5	6	0	6	5	10	6	6.08333	-1.43074		-1.10906	-2.03069	1.57409		0.532195	1.1836
93	44	Female	University education	New South Wales	No chronic conditions	1	5	10	0	7	7	10	7	7	1.21049	0.67777	0.700757	-0.218429	-1.10334	-1.05383	-0.529894	-0.762841
94	29	Female	University education	Northern Territory	No chronic conditions	1	5	8	0	7	7	10	7	7	0.667263	0.775832	0.103249		-1.96198	-1.12959	-1.80473
95	60	Male	University education	Victoria	One chronic condition	0	1	7	0	2	2	10	7	7	-1.65432	0.635518	-1.79642	-3.61472	2.08199	1.15607	0.215303	-0.974315
96	30	Female	University education	New South Wales	No chronic conditions	1	4	10	0	6	5	10	7	7	1.00927	1.00927	1.08875		1.83444	1.83444	1.4705
97	26	Female	University education	Queensland	No chronic conditions	0	3	6	0	6	6	4	5	6.41667	-1.08031	-2.43534		-1.88968	0.126446	-0.248614		-0.274318
98	24	Female	University education	New South Wales	No chronic conditions	1	5	8	0	7	5	10	7	6.75	1.16823	-1.66407	1.40669		1.10656	-1.55518	0.0147391
99	48	Female	University education	Victoria	One chronic condition	0	4	9	0	6	6	9	7	7	-2.91444	-0.233267	0.328534		1.17761	-0.637147	0.509674
100	41	Female	University education	New South Wales	No chronic conditions	1	2	10	0	2	2	8	7	7	0.476548	1.11395	-1.81081	0.44525	1.88395	0.690366	2.62069	1.99169
101	33	Female	University education	New South Wales	One chronic condition	0	1	8	0	6	6	7	6	6.33333	-2.43534	-0.959039	-2.05372	-4.82716	-0.248614	-1.82275	-1.63876	-0.765171
102	28	Female	University education	New South Wales	No chronic conditions	1	3	7	0	6	6	7	7	6.5	0.415368	0.549936	-0.442909	-1.57779	-0.182077	0.847615	-1.06714	-0.104052
103	46	Female	University education	Queensland	No chronic conditions	1	5	9	0	3	2	9	7	6.5	-1.84582	-1.59534	-3.72963	-3.75483	0.503328	1.00493	0.00550798	0.785644
104	18	Female	High school or less	Tasmania	No chronic conditions	0	5	7	0	7	3	10	7	6.5	-0.0135833	0.133137	-1.36991	-4.79683	1.32564	1.4017	-0.347634	-0.569047
105	73	Male	Cert I-IV	Queensland	One chronic condition	1	5	8	0	7	7	7	7	7	1.08875		1.00927	0.691055	1.4705		1.83444	0.572059
106	61	Male	University education	Victoria	No chronic conditions	1	5	9	0	5	5	9	5	6.08333	-2.30641			-1.84613	-0.836294			-1.186
107	64	Female	University education	Queensland	Two or more chronic conditions	0	3	4	0	1	1	10	7	7	1.27292		1.3524	-0.566643	-0.0375153		-0.401456	-0.619268
108	37	Male	Cert I-IV	New South Wales	Two or more chronic conditions	1	5	10	0	4	4	10	7	6.25	1.16823	0.78839		-1.25131	1.10656	-0.244208		-1.77177
109	21	Female	High school or less	New South Wales	No chronic conditions	1	5	9	0	3	3	8	6	5.91667	-0.761646	-1.56919	-4.26875	-1.88342	-0.588815	-1.43207	-1.27404	-0.568298
110	70	Female	University education	New South Wales	One chronic condition	1	4	7	0	7	3	9	6	6.25	-1.54574	-3.03351		-3.13481	-1.53278	-1.97096		-0.58026
111	34	Female	University education	New South Wales	No chronic conditions	0	3	7	0	7	7	8	7	7	0.328534	0.107132	0.29945	-0.908862	0.509674	0.171733	-0.686657	-0.985657
112	35	Female	University education	New South Wales	No chronic conditions	1	4	7	0	3	3	9	7	6	-1.15883	-2.85824	-2.51483		0.186525	-0.366921	0.115327
113	70	Female	University education	Queensland	Two or more chronic conditions	1	4	7	0	3	1	10	7	7	1.3524	1.43189	1.40669	1.00927	-0.401456	-0.765397	0.0147391	1.83444
114	43	Male	University education	New South Wales	One chronic condition	1	5	2	0	2	1	10	4	6.41667	-4.80288	-0.155833	-4.52628	-4.83332	-0.290611	-0.978318	-0.791171	-0.321502
115	22	Male	High school or less	New South Wales	No chronic conditions	1	5	7	0	6	6	10	5	4.58333	-0.118764	-0.872883		-1.09429	2.14894	1.86051		1.52257
116	51	Female	University education	New South Wales	No chronic conditions	0	3	10	0	6	5	7	7	7	-0.206173	0.00952487		-0.797221	-0.534112	-1.73015		-1.59597
117	47	Female	University education	Victoria	No chronic conditions	1	3	7	0	7	7	8	7	7	1.00927	1.00927	1.00927	1.00927	1.83444	1.83444	1.83444	1.83444
118	72	Female	University education	New South Wales	One chronic condition	1	5	10	0	6	5	10	7	6.75	1.05152	1.05152	1.3272	0.972033	-0.375456	-0.375456	0.37868	-0.0115154
119	66	Female	Cert I-IV	New South Wales	Two or more chronic conditions	1	3	9	0	7	5	10	1	4	1.05967	1.21864	0.501749	-6.79485	0.274171	-0.453711	1.10382	-0.0967279
120	18	Male	High school or less	South Australia	No chronic conditions	1	3	1	1	4	3	7	5	6.83333	1.00927	-1.62005	-3.0301	-3.75011	1.83444	2.10585	-0.778912	-1.48617
121	60	Female	High school or less	New South Wales	No chronic conditions	0	2	10	0	7	7	10	7	7	1.03447	0.390966		-0.737063	1.05431	1.5755		1.88999
122	73	Female	High school or less	Victoria	Two or more chronic conditions	1	4	10	0	3	1	10	7	7	0.892548	0.61157		0.900697	0.352425	0.936		1.00205
123	47	Male	University education	Victoria	No chronic conditions	1	2	5	0	7	7	9	7	7	1.00927	1.00927	1.00927	1.08875	1.83444	1.83444	1.83444	1.4705
124	60	Female	University education	Western Australia	One chronic condition	1	2	10	0	6	6	7	6	6.08333	0.556033	0.526949			1.52001	0.323681
125	42	Female	University education	Queensland	No chronic conditions	1	5	9	0	7	7	10	7	6.83333	1.19344	-3.99998	-1.08782		0.326425	-0.102834	1.73556
126	45	Female	University education	New South Wales	No chronic conditions	1	5	8	0	7	6	6	6	6.75	1.03447	1.08875	0.665854	0.0788528	1.05431	1.4705	1.35219	0.98551
127	21	Male	Cert I-IV	South Australia	One chronic condition	1	4	8	0	3	2	10	6	6	-2.42839	-1.53601	-4.64416		0.285154	-1.68931	-2.47629
128	26	Female	University education	Victoria	No chronic conditions	1	4	8	0	6	4	9	7	6.83333	0.108154	-0.830074			-1.2482	-1.14468
129	27	Female	University education	New South Wales	No chronic conditions	1	5	10	0	5	5	10	7	7	-0.481859	-1.29279		-2.06895	-1.28825	-2.37813		0.757568
130	45	Female	University education	New South Wales	Two or more chronic conditions	1	5	8	0	7	7	7	7	5.75	1.08875		1.16823	-0.982643	1.4705		1.10656	0.91226
131	37	Male	University education	New South Wales	One chronic condition	1	5	10	0	5	1	10	7	7	1.37761	0.734106	0.462303	-2.23349	-1.18159	-0.660403	0.561928	-0.927658
132	42	Female	University education	Australian Capital Territory	Two or more chronic conditions	1	5	7	0	4	4	10	7	7	0.249049			-2.01294	0.873615			-0.451088
133	37	Female	University education	New South Wales	Two or more chronic conditions	0	3	10	0	6	6	5	7	7	0.523937	0.0935462	-1.59137	-3.29385	0.650313	-0.702781	0.430491	1.26369
134	29	Female	University education	New South Wales	No chronic conditions	1	1	6	0	3	1	8	2	6.16667	-1.10016	-2.30546	-1.55339	-3.23199	-1.54719	-2.17283	-1.86163	-1.04529
135	21	Female	High school or less	Victoria	No chronic conditions	1	4	9	0	3	3	8	7	7	1.05152	0.679295	0.414116	-1.51536	-0.375456	0.664112	0.818131	0.96177
136	28	Male	University education	Victoria	One chronic condition	1	5	8	0	7	7	8	6	6.16667	-0.303515			0.99335	-0.750516			-2.76812
137	27	Female	University education	Victoria	One chronic condition	1	5	8	0	7	5	7	7	7	0.775832	0.801032	0.801032		-1.12959	-1.90973	-1.90973
138	41	Female	University education	New South Wales	No chronic conditions	1	5	7	0	7	6	9	7	7	-2.90754	0.120186	-0.382195		2.82744	1.3779	1.62353
139	18	Female	High school or less	Queensland	No chronic conditions	1	4	6	1	2	1	5	5	5.83333	-2.84964	-1.29857	-5.27415		-1.75537	-1.3612	-4.07418
140	22	Male	University education	Queensland	No chronic conditions	1	4	7	0	2	1	10	3	5.25	-0.308342	-1.03601	-1.10016	-5.07638	-0.0374492	-2.10622	-1.54719	-0.913978
141	50	Female	Cert I-IV	New South Wales	No chronic conditions	1	5	9	0	7	7	9	7	7	0.954981	0.422264			1.41825	1.46776
142	46	Female	University education	New South Wales	One chronic condition	0	4		0	6	6	8	6	6.16667	-0.460699	-0.870608		-1.61469	-1.73088	-0.559627		-0.34793
143	53	Female	University education	Victoria	One chronic condition	0	4	10	0	3	3	7	6	6.75	-2.72831	-1.39822		-0.0760158	0.00729235	-0.799614		0.259822
144	36	Female	University education	New South Wales	One chronic condition	1	4	1	0	1	1	10	1	1.75	-6.74878	-4.0242	-5.45215	-4.57477	0.724441	-1.69346	-1.65683	-2.22429
145	72	Female	High school or less	New South Wales	One chronic condition	0	4	9	0	7	4	8	7	6.83333	0.62942	-0.0683633	-1.03773	-1.06902	0.483674	0.588668	-0.481373	-0.373634
146	47	Female	High school or less	New South Wales	Two or more chronic conditions	1	5	10		7	7	10	7	7	1.00927	1.00927	1.00927	1.00927	1.83444	1.83444	1.83444	1.83444
147	67	Female	Cert I-IV	Australian Capital Territory	One chronic condition	1	5	10	0	7	6	7	7	7	1.00927	-0.234222	0.598618	1.08875	1.83444	0.699385	0.912194	1.4705
148	67	Female	University education	New South Wales	No chronic conditions	1	5	10	0	3	3	10	7	7	0.501749	0.476548	-0.697454	0.623819	1.10382	1.88395	1.15058	0.132058
149	57	Female	University education	New South Wales	One chronic condition	0	2	10	0	7	7	10	7	7	1.16823	0.813064			1.10656	0.716366
150	52	Male	Cert I-IV	New South Wales	Two or more chronic conditions	1	5	10	0	6	1	10	7	7	1.05967	0.171778			0.274171	-0.0665143
151	61	Female	University education	New South Wales	No chronic conditions	1	5	9	0	6	6	7	6	6.08333	0.532085	1.03447	-0.418629		1.29994	1.05431	0.755011
152	22	Male	University education	New South Wales	One chronic condition	1	4	4	0	7	6	9	6	6.58333	-0.147685	-0.965198	-1.36381	-2.2209	-0.328691	-1.37908	0.324763	-0.444442
153	31	Female	University education	Tasmania	No chronic conditions	0	2	9	1	6	5	9	7	7	0.598286	-0.827164		-8.49006	-0.689887	-2.65367		-2.33044
154	35	Female	University education	New South Wales	One chronic condition	0	3	8	0	6	3	7	7	6.75	-0.028627	-0.084164	-2.63274	-4.02672	-0.973817	-0.389805	-1.48255	-2.07872
155	40	Female	Cert I-IV	New South Wales	One chronic condition	0	3	9	0	7	7	10	7	7	-0.499553	0.804915			-1.8023	0.0667391
156	51	Female	University education	New South Wales	One chronic condition	1	4	9	0	7	6	9	7	7	1.48617	0.970842	-0.901967	-2.43623	-0.349202	-0.127374	0.664178	0.292183
157	34	Female	Cert I-IV	New South Wales	One chronic condition	1	3	7	0	4	3	10	7	7	0.477801	0.422264	-1.39431		0.883745	1.46776	1.40994
158	50	Female	University education	New South Wales	One chronic condition	1	5	9	0	7	3	8	7	6.66667	-1.3178	-1.6834	0.336682	-0.791184	0.914406	0.885662	1.1593	0.192499
159	66	Female	University education	Queensland	Two or more chronic conditions	1	4	9	0	7	7	10	7	7	1.08875	1.16823			1.4705	1.10656
160	53	Male	University education	Australian Capital Territory	One chronic condition	1	5	9	0	7	7	6	6	6.58333	0.954981		0.0223546		1.41825		1.87338
161	50	Male	University education	Victoria	One chronic condition	1	5	7	0	7	6	10	7	7	-0.731764	-0.149899	-1.70643	1.00927	1.58495	0.975379	0.819953	1.83444
162	24	Male	University education	New South Wales	One chronic condition	1	1	2	0	6	6	8	5	5.75	1.00927	-0.976794			1.83444	-1.22074
163	47	Female	University education	New South Wales	One chronic condition	1	4	10	0	7	7	10	7	7	1.24772	0.224375	0.574338	-1.05527	0.742621	-0.0869593	-0.909959	0.627609
164	18	Male	High school or less	Queensland	Two or more chronic conditions	1	4	3	0	2	1	8	6	6.16667	-1.97549	-2.39434			-1.0025	-0.0502775
165	35	Male	Cert I-IV	New South Wales	No chronic conditions	1	5	8	0	3	2	9	7	7	0.359831	0.951098	1.40669	-1.43468	0.401935	-0.558219	0.0147391	0.713688
166	25	Male	University education	Victoria	No chronic conditions	1	5	4	0	6	3	10	6	6.25	-3.50237	-4.01202	-7.11466		-2.10447	-2.73434	-1.96639
167	18	Male	High school or less	New South Wales	No chronic conditions	1	5	7	0	3	3	9	5	6.75	-0.621725	-1.00723	-4.44192		-2.0129	-2.59922	0.430248
168	21	Female	University education	New South Wales	One chronic condition	1	2	7	0	6	6	10	7	7	-1.22137	-0.841059		-2.41236	-0.714065	0.0120608		0.275319
169	48	Female	University education	New South Wales	No chronic conditions	1	5	7	0	5	3	7	6	6.08333	0.581233	-0.172885	-1.66042	-1.21328	0.739876	0.451445	1.4096	1.05163
170	23	Female	University education	New South Wales	One chronic condition	1	5	6	0	7	6	8	7	7	-0.258467	-0.915717	-1.32566	-2.28048	0.142989	-0.337065	-0.431567	0.477073
171	71	Female	High school or less	New South Wales	Two or more chronic conditions	0	3	9	0	6	7	5	5	5.83333	-0.124698	0.954981	-1.68612	-0.25237	0.195243	1.41825	0.515948	0.815386
172	45	Male	University education	Tasmania	One chronic condition	0	1	10	0	2	2	10	7	6.75	-0.670069	1.05967	-1.1967	-1.14241	0.557272	0.274171	0.246509	0.662704
173	58	Female	Cert I-IV	New South Wales	No chronic conditions	0	1	8	0	7	7	8	7	7	1.21864	-2.35636		0.0299222	-0.453711	-1.25367		-1.88446
174	65	Male	University education	New South Wales	Two or more chronic conditions	1	5	9	0	6	6	9	7	6.33333	1.02243		-4.45124	-1.42373	-1.57179		-2.65663	-1.38847
175	64	Female	University education	Tasmania	One chronic condition	0	4	8	0	6	5	8	7	6.83333	0.111397	-1.19578	-0.000414255	-0.258467	-1.15511	-2.35578	-2.08059	0.142989
176	34	Female	University education	New South Wales	One chronic condition	1	5	8	0	4	3	10	6	5.91667	-0.553528	-1.59164	-6.82703		-1.87676	-2.28766	-3.70553
177	29	Female	University education	Queensland	No chronic conditions	1	4	8		5	5	9	7	7	0.278659	0.278659		0.0402052	0.329236	0.329236		1.42106
178	19	Male	High school or less	New South Wales	No chronic conditions	1	4	10	0	3	2	10	7	6.75	-0.313489	0.532303	0.640871	-3.94322	-2.36671	-2.1301	-1.29771	-1.28489
179	45	Other/prefer not to say	University education	Western Australia	One chronic condition	1	3	8	0	7	7	10	7	6.33333	-0.100296			-3.2143	-1.56233			-0.21632
180	58	Male	University education	Tasmania	No chronic conditions	0	3	10	0	7	7	8	7	7	1.03447	1.03447	0.27425	-0.289765	1.05431	1.05431	0.0934786	0.250727
181	41	Male	University education	New South Wales	No chronic conditions	1	5	10	0	7	7	10	7	7	1.3272	0.963885	0.541787		0.37868	-0.661142	0.197988
182	53	Female	University education	New South Wales	No chronic conditions	0	2	8	0	6	6	8	6	6.75	-0.52018	0.142695	-0.716048	-0.840115	-2.00727	-1.26285	-1.52327	-2.67747
183	37	Female	University education	New South Wales	One chronic condition	0	4	8	0	5	2	10	7	7	-0.062266		-0.204183	-0.571997	1.26107		0.559184	1.83451
184	70	Female	High school or less	Australian Capital Territory	No chronic conditions	1	5	7	0	7	7	10	7	7	1.03447	0.361882	-3.88536	-1.44979	1.05431	0.379165	0.766043	0.877885
185	63	Female	University education	Victoria	One chronic condition	1	3	0	0	7	7	10	7	7	1.27292	1.40669	1.3524	1.3272	-0.0375153	0.0147391	-0.401456	0.37868
186	59	Female	University education	Victoria	Two or more chronic conditions	1	5	9	0	7	6	10	7	7	1.08875	0.60422		1.08875	1.4705	1.26381		1.4705
187	63	Male	University education	New South Wales	Two or more chronic conditions	1	5	1	0	1	1	10	7	7	-1.51656		-0.93396		-0.50709		0.976839
188	53	Female	Cert I-IV	New South Wales	Two or more chronic conditions	0	2	8	0	3	1	8	7	7	0.733579	0.725431		1.02632	1.08031	0.43068		0.40468
189	55	Female	Cert I-IV	Victoria	No chronic conditions	1	4	10	0	7	7	6	7	7	-0.106122	0.616862	-0.0179623	-0.241082	0.483419	-0.401711	-0.971604	0.315306
190	39	Female	University education	New South Wales	One chronic condition	1	5	10	0	5	3	7	7	7	0.62942	0.138491	-3.85486	-0.965591	0.483674	-1.05207	-0.319133	-0.517503
191	20	Female	University education	Victoria	No chronic conditions	1	4	8	0	2	2	7	7	7	-0.588886			1.00927	1.98297			1.83444
192	29	Female	University education	Victoria	No chronic conditions	1	5	7	0	5	3	9	6	6.58333	0.544001		-1.44277	-0.331794	-1.10608		-1.05201	0.0632605
193	55	Female	University education	Victoria	No chronic conditions	1	4	7	0	6	3	9	6	6.5	1.21864	1.29812	1.11007	1.40669	-0.453711	-0.817651	-1.2861	0.0147391
194	49	Male	University education	New South Wales	No chronic conditions	1	5	9	0	5	2	5	7	5.83333	-1.1216	-1.66042	-1.82747	-0.831489	2.03248	1.4096	0.371783	1.13683
195	28	Female	University education	Victoria	One chronic condition	1	5	10	0	6	5	9	7	7	0.892548	0.946833	0.867348		0.352425	0.768621	1.13256
196	24	Other/prefer not to say	University education	Tasmania	No chronic conditions	0	5	10	0	7	6	10	6	6.5	0.972033	0.946833	0.382818		-0.0115154	0.768621	0.925869
197	61	Female	University education	South Australia	No chronic conditions	0	5	3	0	7	7	8	7	6.75	0.470451	-0.768198			1.21156	0.716432
198	41	Female	University education	Victoria	Two or more chronic conditions	1	4	8	0	5	4	10	7	6.25	0.476548	0.900697		-0.786048	1.88395	1.00205		1.16876
199	59	Female	University education	New South Wales	One chronic condition	0	2	9	0	7	7	10	7	7	1.08875	1.00927			1.4705	1.83444
200	54	Female	University education	New South Wales	One chronic condition	1	5	10	0	7	6	10	6	6.08333	0.476548	0.44525	1.08875	1.00927	1.88395	1.99169	1.4705	1.83444
201	18	Male	University education	New South Wales	One chronic condition	1	3	8	0	6	6	8	6	6.16667	-1.9589	-2.8294	-3.91438		-1.80762	-1.97598	-1.86128
202	26	Female	University education	New South Wales	One chronic condition	1	5	10	0	7	7	10	7	7	1.24772	0.431501		-0.162457	0.742621	0.990448		0.0899946
203	21	Male	High school or less	Victoria	No chronic conditions	1	5	6	0	3	2	8	5	6.58333	-1.51497			-2.50092	0.100191			-0.164729
204	27	Female	University education	New South Wales	No chronic conditions	1	3	8	0	5	5	8	7	6.75	0.494853	-0.082113	-1.39409	-1.12844	-0.546018	-0.412575	-0.987427	-1.76609
205	69	Female	University education	Victoria	Two or more chronic conditions	0	2	8	0	7	6	9	7	7	1.08875		-0.719515		1.4705		0.781011
206	52	Male	University education	New South Wales	Two or more chronic conditions	1	2	5	0	1	1	5	6	5.83333	-0.204183	-1.71236	-1.1598		0.559184	-1.13374	0.490387
207	41	Female	University education	Victoria	One chronic condition	1	5	10	0	7	7	10	7	7	0.635518	0.237822			1.15607	0.257628
208	70	Male	University education	Queensland	Two or more chronic conditions	1	3	8	0	7	7	10	7	7	1.08875	0.867348			1.4705	1.13256
209	54	Female	University education	Victoria	No chronic conditions	1	3	8	1	7	7	9	7	7	-1.12891	-2.35287	-3.07136	-0.917156	-1.20188	-3.38529	-4.81531	-3.25832
210	21	Female	University education	New South Wales	No chronic conditions	1	5	7	0	1	1	8	7	5.5	0.867348		-3.99004	-3.05506	1.13256		1.91012	1.77395
211	72	Female	High school or less	Western Australia	Two or more chronic conditions	1	4	8	0	7	7	9	6	6.33333	-2.44567	-0.498446	-2.87033	-4.67995	-0.0523961	-0.483128	-1.87695	-1.401
212	32	Female	Cert I-IV	New South Wales	Two or more chronic conditions	1	4	8	0	7	3	9	7	6.83333	0.787863	-0.0579284			1.4965	1.25989
213	30	Female	University education	New South Wales	One chronic condition	1	3	8	0	6	7	8	7	7	0.951098	1.21864	1.13915	-1.91716	-0.558219	-0.453711	-0.0897698	0.484225
214	58	Male	High school or less	Tasmania	One chronic condition	0	1	9	0	7	4	6	6	6.33333	-1.89167	-3.68129		-1.79794	-1.36761	-1.85232		-0.40953
215	50	Female	University education	New South Wales	One chronic condition	1	3	5	1	7	7	5	6	7	-1.04397	-0.0927894			-2.7768	-2.85652
216	26	Female	University education	Victoria	No chronic conditions	1	5	9	0	7	7	9	7	6.75	-0.222034	-1.17765			1.01151	0.942712
217	34	Female	University education	New South Wales	No chronic conditions	1	5	8	0	6	6	6	6	6.41667	1.08875	-0.748599			1.4705	-0.41532
218	60	Female	University education	Victoria	Two or more chronic conditions	0	4	6	0	7	7	9	7	7	1.21864	1.05967			-0.453711	0.274171
219	65	Female	University education	New South Wales	Two or more chronic conditions	0	3	9	0	6	3	8	6	6.5	-2.45492	-2.73263	-0.966389	-4.63246	-1.49868	-1.99696	-1.49494	-1.45228
220	54	Female	University education	New South Wales	One chronic condition	1	5	10	0	7	7	10	7	7	0.151442	0.518801			-1.02827	-0.325946
221	68	Female	University education	New South Wales	Two or more chronic conditions	1	1	9	0	6	4	10	7	7	1.21864	0.178402	-0.474207	-2.94422	-0.453711	-1.13483	-0.959403	0.1862
222	29	Male	University education	New South Wales	No chronic conditions	1	5	8	0	7	7	10	7	7	1.1058	0.830116	-0.609228		0.0407391	-0.713397	-0.0114493
223	36	Female	University education	New South Wales	No chronic conditions	1	5	7	0	7	6	8	7	7	1.03447	0.328534	-1.28353	-2.07203	1.05431	0.509674	0.93826	0.791208
224	33	Female	University education	Victoria	Two or more chronic conditions	0	2	10	0	7	3	10	7	7	0.758779	0.900697			0.300171	1.00205
225	49	Female	University education	New South Wales	Two or more chronic conditions	1	2	7	0	2	2	6	6	5.58333	-3.08397	-1.49631	-4.26628		0.328986	1.65797	1.25996
226	27	Female	University education	New South Wales	No chronic conditions	1	5	9	0	2	1	8	7	7	1.08875	0.691055			1.4705	0.572059
227	37	Male	University education	Queensland	One chronic condition	1	2	4		4	3	8	6	5.75	-1.12811	-2.86354			-0.164008	-0.0618818
228	68	Female	University education	New South Wales	Two or more chronic conditions	0	1	5	0	7	7	10	7	7	0.203142	1.00927	1.00927	1.00927	0.118739	1.83444	1.83444	1.83444
229	61	Male	University education	Queensland	No chronic conditions	1	5	5	0	7	7	10	7	5.5	-4.53879	-3.31167	-1.41594	-3.55043	-0.725722	-0.665809	-0.279435	-0.942982
230	54	Female	University education	Queensland	One chronic condition	0	3	10	0	7	7	10	7	7	1.00927	-2.64602			1.83444	-2.02074
231	71	Female	University education	South Australia	Two or more chronic conditions	1	1	6	0	2	2	10	7	7	-0.283668	-0.498113	-0.498113	-1.14241	0.923125	1.11895	1.11895	0.662704
232	46	Female	University education	New South Wales	No chronic conditions	1	5	10	0	7	7	9	7	7	1.05967	1.21864	1.07672	1.48617	0.274171	-0.453711	-1.15559	-0.349202
233	71	Female	University education	Queensland	One chronic condition	0	1	10	0	7	6	10	7	7	1.3524	0.695155	1.40669		-0.401456	-0.88151	0.0147391
234	32	Female	Cert I-IV	Victoria	No chronic conditions	1	5	5	0	4	6	8	5	6.08333	-2.1897	-1.06293	-3.64405	-1.74975	0.645723	0.298763	0.313965	-0.665733
235	31	Female	University education	Queensland	One chronic condition	1	3	8	0	6	7	8	7	7	0.44525	-0.533349	1.00927	-0.118764	1.99169	1.39896	1.83444	2.14894
236	48	Male	Cert I-IV	South Australia	One chronic condition	1	3	7	0	7	7	7	7	6.75	-0.7117	-2.87466	-0.609228		-0.171442	-0.843101	-0.0114493
237	45	Female	University education	New South Wales	One chronic condition	1	5	9	0	6	6	7	7	7	1.08875	1.03447	0.708905	-0.578094	1.4705	1.05431	0.119733	1.16211
238	40	Female	University education	Western Australia	No chronic conditions	0	2	10	0	7	7	10	7	7	1.00927	-1.79624	-1.50391	-2.5082	1.83444	1.38011	-0.819609	-0.952986
239	52	Female	University education	New South Wales	One chronic condition	1	5	9		6	6	7	7	7	1.05967	-0.014079	-0.982643		0.274171	1.00486	0.91226
240	63	Male	High school or less	New South Wales	One chronic condition	1	5	8	0	6	6	7	7	6.16667	-0.995201	-1.1967		-2.25899	0.0268754	0.246509		-0.804178
241	20	Female	Cert I-IV	Victoria	Two or more chronic conditions	1	5	10	0	4	3	5	5	5.91667	-0.748599	0.330748	-0.510145	-0.933102	-0.41532	-0.794396	-1.50714	-0.509383
242	75	Male	University education	New South Wales	Two or more chronic conditions	0	3	9	0	7	7	8	7	7	0.696347	0.696347		0.529229	-0.765651	-0.765651		-0.687397
243	36	Female	University education	South Australia	Two or more chronic conditions	1	3	9	0	4	3	8	7	7	0.615671	0.801032	-0.911307	-2.09362	-0.517569	-1.90973	-0.101308	-0.203006
244	28	Female	University education	New South Wales	No chronic conditions	1	5	9	0	7	7	3	7	7	-0.0630643	-0.149899		0.340294	0.283628	0.975379		0.417621
245	23	Female	University education	New South Wales	Two or more chronic conditions	1	3	10	0	6	3	8	7	7	-3.0969	-5.84637			-2.07664	-3.82688
246	44	Female	University education	New South Wales	One chronic condition	1	5	10	0	7	7	10	7	7	1.27292	1.43189	-0.474207	0.470451	-0.0375153	-0.765397	-0.959403	1.21156
247	23	Male	University education	Victoria	One chronic condition	1	5	7	0	5	3	4	6	6.41667	0.60422	-2.12932			1.26381	0.701645
248	64	Male	Cert I-IV	New South Wales	Two or more chronic conditions	1	4	10	0	6	5	8	7	7	0.900697	1.00927			1.00205	1.83444
249	25	Female	Cert I-IV	Victoria	No chronic conditions	1	5	8	0	3	3	9	7	7	0.402084	-1.46947	-3.14786	-0.107646	-1.80796	-2.07705	-0.753756	-1.23452
250	22	Male	High school or less	New South Wales	Two or more chronic conditions	0	1	10	0	7	7	10	7	7	0.790604	1.26904	-1.30235	-3.52586	-1.54828	-2.01398	-2.15531	-2.63426
251	18	Female	High school or less	Tasmania	No chronic conditions	0	2	10	0	7	7	10	7	7	0.892548	0.900697	1.16823		0.352425	1.00205	1.10656
252	30	Female	University education	New South Wales	Two or more chronic conditions	0	2	8	0	4	2	10	5	5.33333	-0.811279	-2.00527	-1.39922		-4.28653	-1.9939	-1.96369
253	28	Female	University education	New South Wales	No chronic conditions	1	5	8	0	3	3	8	6	6.25	-0.864511	-1.84652	-4.4086		0.112771	-0.32442	0.386985
254	57	Female	University education	Tasmania	No chronic conditions	0	2	6	0	6	6	8	6	5.5	-0.798473	-1.87222	-1.35719	-2.3494	-0.595758	0.134934	-0.743549	-0.399568
255	68	Female	High school or less	Queensland	One chronic condition	1	5	9	1	7	7	10	7	6.5	0.255207	1.24772	1.16823	0.60422	0.429946	0.742621	1.10656	1.26381
256	26	Female	University education	Victoria	No chronic conditions	1	5	6	0	7	6	9	7	7	1.08875	0.811872	1.40669	1.40669	1.4705	0.600507	0.0147391	0.0147391
257	28	Male	University education	Australian Capital Territory	Two or more chronic conditions	1	5	7	0	7	6	3	7	6.25	-3.88679	-4.04845			-2.4097	-3.60286
258	22	Male	High school or less	New South Wales	No chronic conditions	1	5	3	0	1	1	9	6	5.66667	-2.35872	-2.00582			-2.59989	-1.19862
259	41	Female	University education	New South Wales	Two or more chronic conditions	0	2	8	0	3	2	9	7	6.83333	0.501749	-0.681363	0.0346037	-2.8166	1.10382	0.0246813	1.06944	0.682124
260	36	Male	University education	New South Wales	No chronic conditions	1	5	10	0	3	1	7	6	6.25	-0.616881	0.0678489	-2.78303		-0.340295	-1.65145	-0.436693
261	59	Male	University education	Tasmania	No chronic conditions	0	1	6	0	7	7	8	7	7	1.03447	0.62942	0.101839	-1.40554	1.05431	0.483674	1.50944	0.793953
262	21	Female	University education	Tasmania	One chronic condition	0	1	7	0	5	4	8	6	6.16667	0.194765	1.00927	0.390966	-1.74776	0.457419	1.83444	1.5755	0.427563
263	41	Female	University education	Tasmania	No chronic conditions	0	1	8	1	5	3	7	5	5.75	0.501749	0.470451	-1.08511	-1.28353	1.10382	1.21156	0.752267	0.93826
264	49	Female	Cert I-IV	Western Australia	Two or more chronic conditions	1	5	8	1	3	1	5	7	7	0.141007	-1.81453			-1.69949	-0.637081
265	19	Female	High school or less	Victoria	No chronic conditions	1	5	7	0	5	7	7	7	7	0.624739	-2.23892			-2.47023	-2.56057
266	50	Female	University education	New South Wales	Two or more chronic conditions	1	1	8	0	5	5	10	6	7	-0.107313	0.162438			0.367561	-0.832
267	50	Female	University education	New South Wales	No chronic conditions	1	5	10	0	7	7	4	7	7	1.27292	0.581233	0.980181	0.549936	-0.0375153	0.739876	0.638112	0.847615
268	64	Female	University education	New South Wales	No chronic conditions	1	3	10	0	7	6	9	7	7	1.24772	1.16823		0.524735	0.742621	1.10656		1.62775
269	73	Female	High school or less	New South Wales	One chronic condition	1	5	7	0	6	6	8	7	7	0.917749	0.972033	-2.40011	0.345586	-0.427711	-0.0115154	-0.528622	-0.920089
270	68	Female	University education	Victoria	No chronic conditions	1	2	8	0	7	7	10	7	6.75	0.770539	-0.0452137	-0.571997	0.414116	0.208118	-0.168698	1.83451	0.818131
271	72	Female	Cert I-IV	South Australia	One chronic condition	0	1	9	0	4	5	8	7	6.75	1.19344	-0.547594	-0.300992	-1.1346	0.326425	0.0769358	-0.365259	-0.289749
272	44	Male	University education	Queensland	No chronic conditions	1	4	10	0	6	4	10	6	6.75	-1.06681	-1.82093	-1.73701	-5.30504	-1.6777	-1.96613	-2.18156	-2.12742
273	47	Female	University education	Queensland	One chronic condition	0	3	9	0	7	6	10	7	7	0.297399	-0.75065			-0.663887	-0.392549
274	53	Female	Cert I-IV	Queensland	One chronic condition	0	4	10	0	7	7	10	7	7	0.591662	-0.806289	1.24772	0.623819	0.378425	0.356696	0.742621	0.132058
275	36	Male	University education	Queensland	Two or more chronic conditions	1	1	9	0	3	2	7	6	6.58333	-1.09638	-1.39727	-0.974373	-0.551478	-2.16215	-2.13615	-2.01784	-1.89953
276	53	Female	University education	Queensland	No chronic conditions	1	4	8	0	7	7	9	7	7	1.03447	0.62942			1.05431	0.483674
277	23	Female	University education	Australian Capital Territory	One chronic condition	1	5	10	0	6	6	9	6	7	1.05967	-0.706564	-0.768198	0.0172187	0.274171	0.804817	0.716432	0.897125
278	66	Female	University education	Queensland	No chronic conditions	1	3	10	0	7	6	10	7	7	1.03447	1.03447	1.08875	1.03447	1.05431	1.05431	1.4705	1.05431
279	63	Female	University education	South Australia	One chronic condition	1	4	10	0	7	7	10	7	7	0.598618	1.19344	1.00927		0.912194	0.326425	1.83444
280	36	Male	University education	Australian Capital Territory	No chronic conditions	1	5	7	0	6	6	9	6	6.75	0.0959051	-0.772879	-1.39544	-2.65029	-0.444253	-2.23747	-1.16958	-0.373568
281	73	Female	University education	New South Wales	Two or more chronic conditions	1	2	9	0	7	7	9	7	7	0.230007	1.03447	-1.06293	-1.49798	1.21008	1.05431	0.298763	1.13409
282	67	Female	University education	New South Wales	Two or more chronic conditions	1	2	10	0	6	6	10	7	6.25	-1.10016	-0.590428	-1.79566	-3.08432	-1.54719	-2.12064	-2.45328	-3.65877
283	67	Female	University education	New South Wales	Two or more chronic conditions	1	5	8	0	7	7	10	7	7	1.18529	0.425071	0.132332	0.266101	-0.323202	-1.28403	-0.608403	-0.556149
284	61	Male	High school or less	New South Wales	Two or more chronic conditions	1	5	9	0	3	2	10	6	6.25	-0.768996	-0.983442	-0.64003	-1.54746	-0.261005	-0.0651774	0.417071	0.0920711
285	60	Male	Cert I-IV	New South Wales	Two or more chronic conditions	1	5	9	0	6	6	9	6	6.08333	-1.49877	-0.260457	-0.842323	-1.03773	0.15665	-0.950307	-0.340733	-0.481373
286	19	Female	High school or less	South Australia	No chronic conditions	1	4	5	0	2	1	7	5	6	-2.88985	-1.56121			-1.94851	-0.909172
287	53	Female	Cert I-IV	New South Wales	No chronic conditions	1	4	10	0	5	3	10	7	7	0.183538	1.03447			-0.158567	1.05431
288	20	Male	High school or less	New South Wales	No chronic conditions	1	5	9	0	6	5	9	7	6.16667	0.934801	-0.349984	-1.51136	-1.66812	-1.85747	-2.11916	-1.67416	-2.25035
289	35	Female	University education	South Australia	No chronic conditions	1	4	8	0	7	7	8	7	7	1.00927	1.00927	1.00927	1.00927	1.83444	1.83444	1.83444	1.83444
290	32	Male	Cert I-IV	New South Wales	Two or more chronic conditions	1	3	10	0	1	1	10	7	5.5	-2.00351	-1.87103			0.0833208	0.250793
291	30	Male	University education	New South Wales	No chronic conditions	1	3	8	0	6	6	6	6	5.75	0.813064	-2.41266			0.716366	-0.381336
292	51	Female	University education	Queensland	No chronic conditions	0	3	6	0	6	6	7	6	5.16667	-0.334008	-0.254523	-0.339144	-2.04344	1.36733	1.00339	0.391071	1.66676
293	39	Female	University education	Tasmania	No chronic conditions	0	2	8	0	7	6	10	7	7	0.616862	0.892548	0.431168	-4.4033	-0.401711	0.352425	-0.611632	-0.950725
294	33	Male	University education	New South Wales	No chronic conditions	1	4	9	0	6	5	2	6	6.33333	-1.35799	0.134546	-3.10992	-1.76664	-1.72099	-1.91247	-2.01705	-1.54994
295	39	Male	University education	Queensland	No chronic conditions	1	4	10	0	6	5	8	7	7	0.342508		-0.358991		-0.886449		-1.28257
296	36	Male	Cert I-IV	Queensland	No chronic conditions	1	3	3	0	2	1	10	5	5.66667	0.0841454	-3.11597	-2.03299	-6.93907	-0.352201	-1.73862	-1.59902	-2.23364
297	55	Female	University education	New South Wales	No chronic conditions	0	3	6	0	7	7	8	7	6.75	0.934801	-3.64455	-4.80556	0.462303	-1.85747	-0.00681675	1.58205	0.561928
298	56	Female	Cert I-IV	Queensland	One chronic condition	1	1	6	0	4	3	6	6	5.75	1.27292		-1.06293		-0.0375153		0.298763
299	48	Female	High school or less	New South Wales	No chronic conditions	1	5	9	0	6	3	8	6	6.58333	-0.405677			-1.52318	0.778817			1.91422
300	31	Female	University education	New South Wales	No chronic conditions	0	3	4	0	6	6	8	6	5.83333	0.276464	1.18955			-1.21059	-1.65004
301	20	Female	High school or less	New South Wales	One chronic condition	1	5	7	0	2	1	6	7	6.25	-0.60748	-1.80275	-2.84394	-5.18098	-0.690875	-0.81638	-1.19363	-0.973214
302	25	Female	University education	New South Wales	No chronic conditions	1	5	6	0	6	3	10	7	7	1.16823	0.60422		-2.35065	1.10656	1.26381		0.60064
303	36	Female	Cert I-IV	New South Wales	Two or more chronic conditions	1	5	8	0	6	6	9	7	6.66667	0.733579	0.660718	-0.535345		1.08031	0.375935	-0.727006
304	63	Female	University education	New South Wales	One chronic condition	1	5	10	0	5	3	10	7	6.75	1.48617	0.899172	-0.10069	-2.17699	-0.349202	-0.715887	-0.700752	-1.81553
305	57	Female	Cert I-IV	New South Wales	Two or more chronic conditions	0	1	6	0	7	7	10	7	7	0.440569	-0.337952			-0.962213	0.506929
306	70	Female	University education	Victoria	One chronic condition	1	4	8	0	7	7	8	7	6.25	-6.87434	-0.234222	1.00927	0.745339	0.267213	0.699385	1.83444	0.988254
307	50	Female	University education	Australian Capital Territory	One chronic condition	1	5	8	0	6	5	10	7	7	-0.681363	0.691055	-0.546796	-2.99905	0.0246813	0.572059	1.05437	1.59796
308	31	Female	Cert I-IV	Western Australia	Two or more chronic conditions	1	3	9	0	5	3	7	7	7	0.997234	-0.136887		-4.63576	-0.791651	-0.116882		0.978727
309	40	Female	University education	Western Australia	One chronic condition	1	1	7	0	6	3	9	7	7	0.142695	-1.26301	-1.80323		-1.26285	-2.79578	-0.104491
310	55	Female	Cert I-IV	Queensland	Two or more chronic conditions	1	4	9	0	7	7	9	7	6.83333	1.00927	0.892548			1.83444	0.352425
311	57	Female	University education	New South Wales	One chronic condition	1	4	10	0	7	6	6	7	7	0.447464		1.16823		0.687622		1.10656
312	35	Male	University education	New South Wales	No chronic conditions	1	5	1	0	2	1	5	2	3.41667	-1.9212	-3.0001	-1.3146	-2.08017	-0.5863	-2.18487	-1.35137	0.141581
313	23	Male	University education	New South Wales	No chronic conditions	1	4	9	0	7	5	8	7	7	1.00927	1.21864	-2.64045	-2.039	1.83444	-0.453711	0.652264	1.81527
314	30	Male	University education	New South Wales	No chronic conditions	1	5	7	0	6	5	9	7	6.58333	-0.760848	-2.43534	-1.14241		0.388622	-0.248614	0.662704
315	44	Female	University education	Western Australia	Two or more chronic conditions	1	4	10	0	7	7	10	7	7	1.27292	-0.477594	-3.60376	-5.20943	-0.0375153	-2.61509	-3.07648	-1.31884
316	43	Female	University education	Western Australia	Two or more chronic conditions		1	8	0	7	7	10	7	7	0.685919			-1.73676	-0.404201			0.623829
317	57	Male	University education	Western Australia	Two or more chronic conditions	1	3	10	0	7	7	10	7	7	0.792128			0.691055	0.169662			0.572059
318	76	Male	University education	Australian Capital Territory	No chronic conditions	1	5	9	0	7	7	8	7	5.5	1.24772	1.11395	1.05967	-0.137685	0.742621	0.690366	0.274171	-1.09432
319	39	Male	University education	Queensland	One chronic condition	1	1	10	0	7	6	10	7	6.33333	0.721548	0.303944	0.0885552	-0.266616	-1.54579	-3.00181	-0.116443	-0.506638
320	57	Female	University education	New South Wales	No chronic conditions	1	5	5	0	7	7	10	7	6.08333	0.954981	0.900697	-1.14241	-0.952307	1.41825	1.00205	0.662704	1.10838
321	62	Female	University education	New South Wales	No chronic conditions	1	2	9	0	6	5	10	7	7	0.557286	0.734106	-2.13495	-2.92037	0.519804	-0.660403	-0.595396	-0.776088
322	21	Male	High school or less	Queensland	One chronic condition	1	5	9	0	2	2	6	7	6.75	1.00927	-0.401576	0.456701	1.00927	1.83444	-0.674752	0.210312	1.83444
323	52	Male	University education	Queensland	No chronic conditions	1	3	10	0	7	7	10	7	6.25	-1.7163	-0.34777		-1.20879	-1.99414	-3.42323		-1.26352
324	68	Male	University education	Victoria	Two or more chronic conditions	1	4	10	0	6	6	10	7	7	1.00927			1.00927	1.83444			1.83444
325	45	Female	University education	New South Wales	One chronic condition	1	5	10	0	7	7	10	7	6.25	1.08875	0.524735			1.4705	1.62775
326	68	Female	University education	New South Wales	Two or more chronic conditions	0	2	9	0	6	5	9	7	6.33333	1.19344	-0.481061	-2.16015		0.326425	-0.310811	0.18474
327	21	Male	University education	Tasmania	No chronic conditions	0	3	7	0	5	4	10	7	7	-3.7489	-3.48674			-0.0173103	0.155303
328	18	Female	High school or less	Victoria	One chronic condition	0	2	8	0	3	3	7	6	5.75	-0.731764	1.00927	0.44525		1.58495	1.83444	1.99169
329	28	Female	University education	New South Wales	No chronic conditions	0	1	6	0	4	3	9	6	6.08333	-1.14241	-1.06293	-1.70643	-1.14241	0.662704	0.298763	0.819953	0.662704
330	71	Female	University education	Queensland	Two or more chronic conditions	1	3	10	0	7	6	8	7	7	-0.0554916	1.02632			-2.06516	0.40468
331	23	Female	Cert I-IV	Queensland	No chronic conditions	1	1	6	0	6	5	10	7	6.75	1.16823	0.175723	-1.14976	-2.28783	1.10656	0.793887	0.990514	0.804883
332	40	Female	High school or less	Victoria	Two or more chronic conditions	0	2	8	0	7	6	10	7	7	1.27292	1.16823			-0.0375153	1.10656
333	34	Other/prefer not to say	University education	South Australia	No chronic conditions	1	2	2		6	7	7	5	3.5	-3.46445	-3.71067	-3.24369	-1.25836	-0.208946	-3.07006	-2.06931	-1.10763
334	28	Female	University education	Queensland	No chronic conditions	1	4	10	0	6	5	7	6	5.75	-1.14241	-1.6338	-2.11098		0.662704	1.1046	0.570101
335	64	Male	University education	Victoria	Two or more chronic conditions	1	5	10	0	7	3	10	7	6.75	1.21864	1.27292	0.549936	-0.627079	-0.453711	-0.0375153	0.847615	0.440877
336	26	Female	University education	New South Wales	No chronic conditions	1	1	2	0	6	2	6	4	5.83333	-1.59953	-2.50718			-1.62819	0.444172
337	21	Female	University education	New South Wales	One chronic condition	1	4	5	1	2	1	8	6	5.08333	-1.06806	-3.26263	-8.45584	-2.21474	-0.677496	-1.58315	-0.15785	-0.888111
338	51	Female	Cert I-IV	Victoria	One chronic condition	1	2	10	0	7	6	10	7	7	1.21864	0.863465		1.16823	-0.453711	-0.843906		1.10656
339	53	Male	University education	Western Australia	No chronic conditions	0	3	8	0	6	6	8	7	6.33333	0.211817	-0.256024		-5.23711	-0.972344	-0.801796		-0.859672
340	74	Male	University education	Queensland	One chronic condition	1	5	7	0	7	7	10	7	7	1.48617		1.00899		-0.349202		-0.883704
341	45	Female	University education	New South Wales	One chronic condition	1	5	3	0	6	6	8	6	5.91667	-0.903957	-2.8291	-1.68123	-1.41929	-0.429118	-0.286657	0.0398166	-0.207291
342	59	Male	University education	Queensland	No chronic conditions	0	2	7	0	6	6	7	7	7	0.980181	-0.748599	-2.88494	-4.85181	0.638112	-0.41532	-1.39197	-1.81299
343	20	Male	High school or less	New South Wales	No chronic conditions	1	4	3	0	3	2	9	6	6.33333	-1.26997	-2.32616	-5.38543	-5.06792	-3.32955	-3.70784	-3.92328	-3.48864
344	45	Male	Cert I-IV	New South Wales	No chronic conditions	0	1	9	0	7	7	9	7	6.5	1.00538	-0.56118		-0.481527	-0.142024	-0.797579		0.313833
345	45	Male	University education	New South Wales	No chronic conditions	1	4	8	0	4	3	5	7	6.83333	-1.11019	-0.657354	-1.34344	-2.22179	-2.04732	-0.871313	0.257694	0.0963553
346	45	Female	University education	Western Australia	No chronic conditions	1	5	10	0	7	6	10	7	7	1.00927	1.00927			1.83444	1.83444
347	34	Female	University education	New South Wales	No chronic conditions	1	4	9	0	6	5	7	7	7	1.11395	0.792128	-1.74475	-2.45289	0.690366	0.169662	0.100931	0.860367
348	56	Female	University education	Queensland	One chronic condition	1	5	8	0	6	5	10	7	7	0.544001	1.05152	-0.21028	-2.33207	-1.10608	-0.375456	-0.113214	0.888816
349	69	Female	High school or less	Western Australia	Two or more chronic conditions	1	5	10	0	7	7	8	7	7	1.08875	0.556033	0.954981		1.4705	1.52001	1.41825
350	23	Female	University education	Australian Capital Territory	Two or more chronic conditions	1	5	7	0	3	2	7	7	6.66667	-1.11721	-1.94521	-1.14241	-2.94428	-0.117432	0.309694	0.662704	1.30227
351	29	Female	University education	Victoria	No chronic conditions	1	5	9	0	1	1	8	6	6.83333	-7.60419		-2.50165	-0.988184	-2.87931		-2.25823	-1.90302
352	37	Female	University education	New South Wales	One chronic condition	1	1	8	0	6	3	8	6	6.16667	0.830116		0.963885		-0.713397		-0.661142
353	18	Female	High school or less	Queensland	No chronic conditions	1	4	4	0	3	1	6	5	5.58333	-0.536143	-2.12175	-7.65212	-8.28923	-1.70444	-3.0562	-2.40713	-1.90989
354	55	Female	University education	South Australia	No chronic conditions	1	5	9	0	7	7	8	6	6.5	1.40669	1.00927	1.00927	1.08875	0.0147391	1.83444	1.83444	1.4705
355	53	Female	University education	Queensland	No chronic conditions	1	4	10	0	7	7	7	7	7	1.27292		1.11395		-0.0375153		0.690366
356	57	Female	University education	South Australia	No chronic conditions	0	2	8	0	3	3	7	7	6.5	0.581233		-0.570581		0.739876		-0.446998
357	55	Female	University education	Western Australia	One chronic condition	1	5	6	0	6	5	8	7	6.75	1.00927	1.00927			1.83444	1.83444
358	65	Female	University education	Queensland	Two or more chronic conditions	1	2	10	0	7	7	5	7	7	-1.65184	-0.117349	-1.06293	1.00927	1.8928	-0.132567	0.298763	1.83444
359	49	Female	University education	Western Australia	No chronic conditions	0	3	7	0	6	6	8	7	7	-0.554	-4.1884	-4.07208	-4.51156	-2.28479	-1.77661	-0.780602	-0.0937896
360	30	Female	University education	Victoria	No chronic conditions	1	5	6	0	7	7	9	7	7	0.39546	0.529229			-0.739651	-0.687397
361	61	Female	University education	New South Wales	One chronic condition	0	2	10	0	7	6	10	7	7	0.280347	0.581233	0.0659014	0.598618	0.765876	0.739876	0.961704	0.912194
362	49	Female	University education	Victoria	Two or more chronic conditions	1	5	10	0	7	6	10	7	7	0.819688	1.05152	-0.744189	1.131	-0.351946	-0.375456	-0.179562	-0.739397
363	38	Female	University education	New South Wales	No chronic conditions	1	5	8	0	7	7	10	7	6.75	-2.21585	1.08875	1.00927	1.08875	2.05005	1.4705	1.83444	1.4705
364	27	Female	University education	Queensland	No chronic conditions	1	4	4	1	7	6	8	7	6.83333	1.27292	0.101198	-0.504047	-2.09922	-0.0375153	-1.78196	-0.834745	-0.554622
365	30	Female	University education	New South Wales	Two or more chronic conditions	1	5	8	0	7	7	9	6	6.41667	-0.919291	-0.135925	-0.657354	-2.07766	-0.624206	-0.420743	-0.871313	-0.505833
366	23	Female	University education	New South Wales	No chronic conditions	1	5	8	0	5	5	10	6	6.25	-1.63082	-2.08406	-4.90568	-4.37907	-1.52046	-1.83489	-0.705092	-1.427
367	56	Female	Cert I-IV	Victoria	No chronic conditions	1	3	10	0	6	5	7	7	5.5	0.989085	0.126398		0.544001	-1.44128	-2.5621		-1.10608
368	73	Male	Cert I-IV	Victoria	Two or more chronic conditions	0	4	1	0	4	4	2	5	4.66667	-2.89633	-2.39339	-3.30088	-3.84585	-0.726658	-1.76758	-0.976509	-1.15573
369	34	Female	University education	Queensland	No chronic conditions	1	1	7	0	7	7	8	7	6.75	-1.10016	-0.664311			-1.54719	-1.40508
370	25	Female	University education	New South Wales	No chronic conditions	1	5	10	0	2	1	10	7	7	0.830116	-0.192732	-1.93296		-0.713397	-1.2222	-0.494248
371	48	Female	University education	Queensland	No chronic conditions	1	4	7	0	7	7	9	6	7	0.107743	0.107743			-4.11988	-4.11988
372	29	Female	University education	New South Wales	Two or more chronic conditions	1	5	9	0	6	6	10	7	6.75	-0.389956	-2.89822			-0.920344	-0.200771
373	40	Female	University education	Queensland	Two or more chronic conditions	1	2	5	0	5	4	9	6	7	0.435433	-0.79808	-2.44879	-3.61766	-1.93847	-1.45734	-0.593202	-0.350313
374	20	Male	High school or less	South Australia	No chronic conditions	1	1	8	0	5	3	10	7	6.75	-1.49927	-2.76747			-0.164131	-1.23094
375	64	Male	University education	Victoria	No chronic conditions	0	4	6	0	3	3	7	7	6.75	0.61157	0.653823	-1.51497	-0.848481	0.936	-1.2739	0.100191	0.102936
376	67	Female	Cert I-IV	New South Wales	One chronic condition	0	2	10	0	7	7	10	7	7	0.82094	0.691055	-1.42553	0.811872	-1.35215	0.572059	-2.50272	0.600507
377	27	Female	University education	Queensland	No chronic conditions	1	3	10	0	5	3	6	7	7	-1.66163	-1.93731	-3.01106	-3.94067	-1.09194	-1.84607	-1.11538	-0.986875
378	53	Female	University education	New South Wales	No chronic conditions	1	2	9	0	6	6	9	7	6.83333	1.48617	1.21049		-0.228857	-0.349202	-1.10334		-0.40139
379	39	Female	University education	New South Wales	One chronic condition	1	3	8	0	7	7	8	7	7	1.00927	1.00927			1.83444	1.83444
380	39	Male	University education	Victoria	No chronic conditions	1	4	9	0	6	6	9	7	6.33333	0.376884	0.469653	-2.31912		-1.02783	0.234118	0.912622
381	28	Female	University education	Queensland	No chronic conditions	0	3	7	0	3	3	7	6	6.75	-1.00803	-0.678061	-3.71888	-4.48494	-3.57666	-2.40632	-2.91854	-0.398781
382	20	Male	High school or less	Victoria	No chronic conditions	1	4	5	1	2	7	1	1	2.5	-1.35955	-1.14241		-1.14241	-1.00208	0.662704		0.662704
383	64	Female	Cert I-IV	New South Wales	One chronic condition	1	3	10	0	2	2	8	7	7	1.16823	1.13915	0.892548	-1.11721	1.10656	-0.0897698	0.352425	-0.117432
384	48	Male	University education	New South Wales	One chronic condition	0	2	7	0	5	5	10	7	7	-1.43628	-0.784796	-0.815132		-1.24119	0.16855	-0.0275731
385	27	Male	University education	Western Australia	No chronic conditions	1	5	10	0	6	5	2	5	5.75	-1.54616		-3.56288		1.39029		0.386664
386	38	Male	University education	Western Australia	One chronic condition	1	4	10	0	5	3	10	7	7	1.40669	1.03447	-0.258467	-1.04508	0.0147391	1.05431	0.142989	-0.153562
387	68	Male	University education	Queensland	Two or more chronic conditions	0	2	9	0	7	7	10	7	7	1.00927	1.00927	0.787863	1.00927	1.83444	1.83444	1.4965	1.83444
388	29	Male	University education	Western Australia	One chronic condition	0	2	7	0	6	3	8	6	5.91667	-1.42317			-3.07567	-2.18376			-1.33536
389	37	Female	University education	Australian Capital Territory	No chronic conditions	1	5	7	0	3	2	8	7	6.75	-2.13449	-0.768935	-2.30151	-2.21394	-1.54037	-1.37707	-1.31243	0.0893266
390	49	Female	University education	Victoria	No chronic conditions	1	4	3	0	3	2	10	7	7	0.913866	0.834381			-2.40418	-2.04024
391	52	Female	University education	Western Australia	No chronic conditions	1	5	9	0	7	7	9	6	6.58333	1.00927	0.635518		-1.67483	1.83444	1.15607		1.36887
392	39	Male	University education	Victoria	Two or more chronic conditions	0	3	10	0	7	7	10	7	7	0.491997	-1.12481	-2.90044	1.04337	-2.53336	-3.94261	-1.71379	-1.02508
393	34	Male	University education	Victoria	One chronic condition	1	5	7	0	7	7	8	7	6.58333	-0.142549			-0.774598	0.647569			-0.612621
394	68	Male	University education	New South Wales	No chronic conditions	1	5	8	0	5	5	8	6	5.91667	-1.25913	-1.40104			-0.819313	-1.52119
395	53	Female	University education	New South Wales	Two or more chronic conditions	1	2	9	0	7	7	8	7	7	1.08875	1.08875	1.00927	0.598618	1.4705	1.4705	1.83444	0.912194
396	40	Female	University education	New South Wales	No chronic conditions	1	5	9	0	6	6	9	7	6.75	-0.113248	-0.5431	-1.54296	-1.71846	-1.58614	-2.23821	-2.22308	-1.80614
397	62	Female	University education	New South Wales	One chronic condition	1	5	10	0	7	7	7	6	6.33333	-0.582769	0.372844	0.14489	-1.49706	-0.759122	-0.690325	0.276982	-1.4682
398	21	Male	Cert I-IV	New South Wales	No chronic conditions	1	4	8	0	4	2	10	7	6.5	0.794487	-2.00069			0.42819	-0.22236
399	44	Male	High school or less	New South Wales	One chronic condition	1	5	10	0	7	7	9	7	7	0.80918	0.3226	-0.65087	-2.46104	-1.2601	-1.44402	-2.09316	0.21074
400	22	Female	University education	Australian Capital Territory	No chronic conditions	1	5	5	0	3	1	10	5	4.5	-2.61991			-5.05945	2.12098			1.23598
401	31	Female	University education	New South Wales	One chronic condition	1	5	6	0	3	3	9	7	7	1.03447	1.05967	-0.0508153	-1.24237	1.05431	0.274171	-0.520314	-0.144703
402	24	Female	University education	New South Wales	Two or more chronic conditions	1	5	5	0	5	3	10	7	6.75	0.149318	-2.01017	-1.42317	-1.96324	-2.33116	-2.55044	-2.18376	-1.80644
403	41	Female	Cert I-IV	Western Australia	No chronic conditions	1	4	9	0	7	6	10	7	7	1.16823	1.08875			1.10656	1.4705
404	57	Female	University education	Queensland	Two or more chronic conditions	1	4	10	0	7	6	5	6	7	-1.10521	-1.52811	-1.63793	-2.2149	1.24291	1.1246	1.29242	1.42586
405	21	Female	High school or less	New South Wales	No chronic conditions	1	2	6	0	6	5	8	7	6.5	-1.23953	0.291302	-1.49706	-1.44939	-1.95107	-1.33628	-1.4682	0.0163066
406	66	Female	University education	Western Australia	No chronic conditions	1	2	10	0	3	3	9	6	6.58333	0.63677	0.0172187			0.155864	0.897125
407	64	Female	Cert I-IV	New South Wales	Two or more chronic conditions	0	1	9	0	7	7	9	7	7	-1.41779	-1.06121	-1.38849	-2.11147	0.565224	-1.32609	-0.63581	0.249319
408	56	Female	University education	Western Australia	No chronic conditions	1	1			6	7	7	6	6.75	0.980181	-0.498113	-1.67513	-1.53931	0.638112	1.11895	0.712214	0.741698
409	54	Female	University education	New South Wales	Two or more chronic conditions	1	5	10	0	7	7	10	7	6.75	0.29945	-0.772081	-1.14408	-0.663513	-0.686657	-1.26003	-1.20877	-0.427644
410	65	Female	University education	Tasmania	Two or more chronic conditions	0	5	7	0	6	5	10	7	6.75	1.16823	1.03447	0.175723		1.10656	1.05431	0.793887
411	66	Female	Cert I-IV	Western Australia	One chronic condition	1	5	7	0	6	6	7	6	6.16667	1.03447	-0.903957			1.05431	-0.429118
412	31	Female	University education	New South Wales	One chronic condition	1	5	6	0	2	1	10	4	5.91667	0.0668214	-2.62533	-5.4623	-5.99667	-1.64058	-2.92643	-3.02439	-2.4661
413	51	Male	University education	Victoria	No chronic conditions	1	5	8	0	6	6	10	7	7	1.11395	1.05967	-0.0803883	0.280347	0.690366	0.274171	-1.00476	0.765876
414	51	Female	University education	Victoria	One chronic condition	1	1	10	0	2	1	10	7	6.75	-1.14241	-0.308868	1.00927	-0.706564	0.662704	1.70326	1.83444	0.804817
415	75	Female	Cert I-IV	Western Australia	Two or more chronic conditions	1	4		0	7	6	8	6	6.16667	0.586369	0.282398			1.71614	0.743106
416	58	Female	University education	South Australia	No chronic conditions	1	4	9	0	7	6	8	7	7	1.3272	1.11395	1.27292	1.19344	0.37868	0.690366	-0.0375153	0.326425
417	28	Female	University education	Tasmania	Two or more chronic conditions	0	2	8	0	7	7	10	7	7	-0.164737	-0.0309683	-0.466816		1.10107	1.15333	1.01121
418	31	Male	Cert I-IV	Victoria	No chronic conditions	1	4	10	0	7	2	10	7	5.5	0.501749	1.00927	1.00927	1.00927	1.10382	1.83444	1.83444	1.83444
419	66	Female	University education	Australian Capital Territory	Two or more chronic conditions	1	5	7	0	7	7	9	7	7	-0.124698	0.330748			0.195243	-0.794396
420	39	Female	University education	Victoria	No chronic conditions	1	4	10	0	7	7	1	7	6.83333	-0.0378638	-1.47801	0.104053	-1.21408	-0.496508	-0.771998	0.205374	0.0741913
421	61	Female	University education	Victoria	Two or more chronic conditions	0	2	10	0	7	7	10	7	7	0.867348	0.867348	0.946833	0.946833	1.13256	1.13256	0.768621	0.768621
422	58	Male	University education	Australian Capital Territory	Two or more chronic conditions	1	5		0	6	6	10	7	6.75	0.477801	-2.48419	0.390966	0.253314	0.883745	0.968106	1.5755	-0.453226
423	19	Female	High school or less	New South Wales	One chronic condition	1	5	9	0	2	1	10	7	6.75	-0.209785	-1.20965			0.207568	0.222703
424	20	Female	High school or less	Australian Capital Territory	No chronic conditions	1	4	4	0	6	6	9	7	7	0.586369	1.00927	-0.841585	-3.17707	1.71614	1.83444	1.75277	1.62964
425	21	Male	University education	Victoria	No chronic conditions	1	5		0	7	5	10	7	7	1.40669	-1.75061			0.0147391	-1.55977
426	63	Female	University education	New South Wales	No chronic conditions	1	5	10	0	7	7	7	7	6.41667	1.16823	1.3272	1.03447	1.00927	1.10656	0.37868	1.05431	1.83444
427	27	Female	University education	Queensland	No chronic conditions	1	5	8	0	6	5	9	7	7	1.1058	0.972033		-1.92753	0.0407391	-0.0115154		1.13867
428	45	Male	University education	Queensland	One chronic condition	1	3	7	0	5	3	8	6	6.16667	1.32332	0.214031	-0.865316		-1.59779	-2.27641	-1.89734
429	37	Other/prefer not to say	University education	New South Wales	No chronic conditions	1	4	8	0	6	3	5	7	6.66667	-0.895809	-1.90263	-1.14851		0.220509	-0.298124	-0.00969341
430	26	Male	University education	Victoria	One chronic condition	1	5	10	0	3	2	7	7	6.75	-1.66212	-0.681363			-0.380046	0.0246813
431	64	Female	University education	New South Wales	One chronic condition	1	5	9	0	6	5	6	7	7	1.16823	1.21864	1.21864	1.21864	1.10656	-0.453711	-0.453711	-0.453711
432	20	Female	High school or less	New South Wales	One chronic condition	1	4	5	0	6	6	9	6	6.33333	0.770539	-0.387331	-0.498113	-0.665231	0.208118	0.647273	1.11895	1.19721
433	65	Female	University education	South Australia	Two or more chronic conditions	0	5	6	0	3	1	9	6	6.83333	1.21864	-3.16703	0.170091	-0.634368	-0.453711	2.12977	-0.503154	-0.34738
434	55	Female	University education	New South Wales	One chronic condition	0	3	5	0	6	6	9	7	7	0.361882	0.476548	-0.141751	0.598618	0.379165	1.88395	1.62501	0.912194
435	67	Female	High school or less	Queensland	One chronic condition	0	3	10	0	7	7	10	7	6.75	0.477801		-0.0549161		0.883745		0.933255
436	45	Female	University education	South Australia	Two or more chronic conditions	1	4	7	0	7	7	7	7	7	0.732055	1.04337	0.804915	0.946833	-0.637632	-1.02508	0.0667391	0.768621
437	49	Female	University education	New South Wales	No chronic conditions	1	3	5	0	7	7	10	7	7	0.586369	0.0223546		-1.14241	1.71614	1.87338		0.662704
438	61	Male	University education	New South Wales	No chronic conditions	1	5	9	0	7	7	10	7	7	1.00927	1.00927	1.24772	1.16823	1.83444	1.83444	0.742621	1.10656
439	60	Female	University education	New South Wales	One chronic condition	1	4		0	7	6	10	7	7	1.24772	1.16823	-0.302245	0.199175	0.742621	1.10656	0.634948	0.693177
440	67	Female	University education	Queensland	No chronic conditions	1	1	9	0	7	6	10	7	7	-0.0637056	0.526949	0.334692	-0.854476	-1.66019	0.323681	0.066005	0.612898
441	36	Female	University education	New South Wales	One chronic condition	0	2	9	0	5	5	9	6	6.75	1.131	-3.20039	-4.68081	-5.35544	-0.739397	-0.496376	0.0852225	-0.567149
442	18	Other/prefer not to say	High school or less	New South Wales	No chronic conditions	1	5	4	0	2	1	10	3	4.75	-5.75456	-5.30504			-1.94074	-2.12742
443	21	Female	Cert I-IV	Queensland	No chronic conditions	1	2	6	0	3	2	7	7	5.75	-0.0561688	-0.0561688			1.93346	1.93346
444	31	Female	University education	Tasmania	No chronic conditions	0	2	3	0	2	1	7	6	6.33333	1.00927	-0.514246		-1.04918	1.83444	-0.0535731		1.30001
445	19	Female	High school or less	New South Wales	No chronic conditions	1	5	10	0	7	7	10	7	7	0.972033	0.934801			-0.0115154	-1.85747
446	64	Female	University education	Queensland	Two or more chronic conditions	1	2	9	0	6	3	10	7	7	1.19344	0.255673	-0.945744	-2.25259	0.326425	-0.194698	1.15614	0.524875
447	42	Female	University education	New South Wales	No chronic conditions	1	4	8	0	6	6	10	6	6.5	-0.498912	-0.498912	-1.62694	-1.68123	0.141515	0.141515	0.456012	0.0398166
448	46	Male	University education	New South Wales	No chronic conditions	1	5	8	0	3	2	4	7	7	1.03447	-0.119563	-1.22159	0.470451	1.05431	1.1715	1.6833	1.21156
449	53	Female	University education	South Australia	Two or more chronic conditions	1	2	6	0	1	1	9	6	6.33333	-1.1967	-0.00576781			0.246509	0.373191
450	30	Female	University education	New South Wales	No chronic conditions	1	5	7	0	7	1	8	7	7	-0.99736		-1.93124	-7.93823	-2.54177		-1.08643	-2.79981
451	61	Female	Cert I-IV	New South Wales	One chronic condition	1	3	10	0	7	6	10	7	7	1.13915	1.13915	1.21864	1.08875	-0.0897698	-0.0897698	-0.453711	1.4705
452	42	Female	University education	New South Wales	No chronic conditions	1	4	10	0	6	6	10	7	7	-0.249231	-0.719515	-2.8787	-1.24094	-0.334321	0.781011	1.21838	0.330442
453	29	Female	University education	Victoria	No chronic conditions	1	5	5	0	7	6	9	7	7	0.192775	-0.616487	-0.744189		-0.635877	0.145719	-0.179562
454	23	Female	University education	Queensland	No chronic conditions	1	5	7	0	3	1	6	5	6.75	-0.408369	-3.15724	-3.67116		-1.14223	-1.89948	-3.95916
455	61	Female	University education	New South Wales	No chronic conditions	0	3	10	0	6	6	10	7	7	1.03447	1.00927	1.08875	0.476548	1.05431	1.83444	1.4705	1.88395
456	25	Male	University education	New South Wales	Two or more chronic conditions	1	4	7	0	5	6	10	7	6.25	-1.57955		-4.38089	-4.87837	-0.777628		-0.984509	-1.21501
457	20	Female	High school or less	Western Australia	One chronic condition	1	2	8	0	4	2	9	6	6.75	0.402417	0.390966	-1.22159		-0.205883	1.5755	1.6833
458	18	Female	Cert I-IV	Victoria	Two or more chronic conditions	1	4	10	0	7	7	10	7	7	1.24772	1.00927	-0.308868		0.742621	1.83444	1.70326
459	27	Female	University education	New South Wales	One chronic condition	1	4	7	0	7	4	10	7	7	1.05967			0.900697	0.274171			1.00205
460	21	Female	University education	Australian Capital Territory	One chronic condition	1	5	10	0	3	1	10	6	7	-1.39852	-1.64457			-1.13594	-2.5217
461	27	Male	University education	Victoria	No chronic conditions	0	3	3	0	4	3	3	5	5.66667	-0.555887	-0.52018		-3.041	-2.13529	-2.00727		-2.17308
462	57	Male	Cert I-IV	New South Wales	One chronic condition	1	5	8	0	6	2	10	7	7	1.05967	0.49005	-2.55292	-2.72683	0.274171	0.0798034	-0.24441	-0.63363
463	37	Female	University education	Western Australia	No chronic conditions	1	5	5	0	6	5	9	7	7	0.518801	-2.02409	-2.62611	-6.66219	-0.325946	-3.61798	0.266224	-1.36364
464	83	Male	High school or less	New South Wales	Two or more chronic conditions	1	5	10	1	7	7	10	7	7	1.03447		1.03447	0.954981	1.05431		1.05431	1.41825
465	68	Female	University education	New South Wales	No chronic conditions	1	3		0	7	1	9	7	7	1.16823	1.16823	1.16823	-0.51646	1.10656	1.10656	1.10656	1.2505
466	58	Female	University education	New South Wales	No chronic conditions	1	4	10	0	4	4	7	7	7	0.518801	-0.187131	0.763189	-0.272713	-0.325946	-0.870579	0.535928	-1.17904
467	18	Female	High school or less	New South Wales	No chronic conditions	1	5	8	0	6	5	8	5	6.75	0.17539	-0.45586	0.255673	-3.33787	-0.808194	-1.09095	-0.194698	-1.04975
468	40	Male	Cert I-IV	Western Australia	No chronic conditions	0	5	5	0	6	6	8	7	5.5	-0.45586	0.353734	-1.84613	-4.26931	-1.09095	-0.270462	-1.186	-0.47875
469	22	Female	University education	New South Wales	No chronic conditions	1	5	9	0	3	2	7	7	6.75	-0.374379	-0.817183	-0.289602	-0.45672	0.671079	-0.00480267	-1.03057	-0.952318
470	48	Female	University education	Western Australia	Two or more chronic conditions	1	5	10	0	7	6	10	7	7	1.03447	0.335884		-0.326501	1.05431	0.181864		-1.27445
471	22	Female	Cert I-IV	New South Wales	No chronic conditions	1	5	7	0	7	6	9	5	6.75	-0.602677	-0.912739		-0.551478	-1.3167	-1.92945		-1.89953
472	35	Female	Cert I-IV	New South Wales	One chronic condition	0	3	10	0	6	5	10	7	7	0.725431	0.645946			0.43068	0.794621
473	20	Male	Cert I-IV	New South Wales	One chronic condition	1	4	8	0	5	1	10	7	7	-0.901883	-3.01755	-4.7367		-1.88673	-2.27379	-3.31852
474	37	Female	University education	Western Australia	One chronic condition	1	4	8	0	6	4	8	7	7	-0.062266	1.00927	-1.22143	-3.35246	1.26107	1.83444	0.402002	1.88134
475	51	Female	University education	Queensland	One chronic condition	1	5	10	0	7	5	7	6	7	1.16435	0.846412		0.0111215	-0.869906	0.585857		0.224727
476	46	Male	University education	New South Wales	Two or more chronic conditions	1	4	10	0	2	1	10	6	6.25	0.216723			-2.01066	-0.415805			-1.46217
477	35	Female	University education	Western Australia	Two or more chronic conditions	0	4	10	0	7	7	10	7	7	1.3272	-0.394287	-1.95121	-0.362626	0.37868	0.113505	0.819657	-0.453644
478	35	Female	University education	Queensland	No chronic conditions	1	3	7	0	6	3	8	6	5.41667	0.713399	0.345586	-4.22797	-3.73088	-2.19541	-0.920089	-0.0863611	1.00572
479	68	Male	University education	Tasmania	No chronic conditions	0	4	9	0	7	7	10	7	6.75	-2.08991	-1.53276	-1.11676	-0.663978	-0.022222	-0.563549	-2.09508	0.196999
480	39	Female	University education	New South Wales	No chronic conditions	1	4	8	0	6	5	7	6	6.75	0.439377	0.972033	-3.61766	-3.65922	-1.07807	-0.0115154	-0.350313	-1.16242
481	44	Female	University education	Queensland	One chronic condition	1	3	5	0	5	5	8	5	5.33333	-3.83118	-2.82128		-3.89478	-2.75677	-1.23911		-2.99303
482	45	Female	University education	New South Wales	One chronic condition	0	1	7	0	6	5	8	6	6.16667	1.11395	-0.457579			0.690366	0.533904
483	51	Female	Cert I-IV	New South Wales	No chronic conditions	0	5	10	0	7	7	10	7	7	-0.100453	0.954981	0.586369	1.00927	0.75164	1.41825	1.71614	1.83444
484	56	Female	University education	Queensland	No chronic conditions	1	4	9	0	7	5	10	7	7	1.16823	0.708905	1.40669		1.10656	0.119733	0.0147391
485	19	Male	University education	New South Wales	No chronic conditions	1	5	6	0	7	7	10	7	7	0.734106	-0.296558			-0.660403	-0.216748
486	18	Female	High school or less	Western Australia	No chronic conditions	1	5	7	0	4	4	7	5	5.25	-3.22115	-3.26984	-4.18847	-5.21353	0.432272	0.367693	-0.660539	0.134732
487	60	Male	University education	New South Wales	No chronic conditions	1	4	7	0	2	2	10	7	7	-0.429916	0.635518	-0.887129		1.25509	1.15607	0.538484
488	43	Female	University education	South Australia	One chronic condition	1	3	9	0	7	5	8	7	7	1.40669	0.0281802			0.0147391	-0.172365
489	38	Female	Cert I-IV	Western Australia	No chronic conditions	0	3	8	0	7	7	7	6	6.75	0.729696	-0.735647	-2.46018		-0.89616	-0.391514	0.0721111
490	46	Female	University education	Australian Capital Territory	No chronic conditions	1	5	8	0	7	7	8	7	6.66667	-0.198436	0.432421	-0.718595		-2.75617	-1.61184	-1.82128
491	40	Female	University education	Tasmania	Two or more chronic conditions	0	1	10	0	6	6	4	6	6.5	-1.83695			-3.2143	-0.547242			-0.21632
492	50	Male	University education	New South Wales	One chronic condition	0	2	8	0	6	6	10	7	7	-0.27751		-2.8858		0.479456		0.0942516
493	20	Male	High school or less	New South Wales	One chronic condition	1	1	5	0	7	7	8	7	7	-0.505009	0.892548	-0.0760158	0.640871	-0.530883	0.352425	0.259822	-1.29771
494	56	Male	University education	New South Wales	One chronic condition	1	5	8	0	4	3	7	7	6.58333	0.410232	-1.99285	-1.98725	-1.73141	-1.15834	-1.26206	-0.910443	-1.82995
495	41	Female	University education	New South Wales	Two or more chronic conditions	1	3	8	0	7	7	7	7	7	1.03447	1.08875	1.08875	1.08875	1.05431	1.4705	1.4705	1.4705
496	23	Male	Cert I-IV	New South Wales	Two or more chronic conditions	1	2	10		2	2	10	6	6	-4.69393	-4.74433	-3.72062		-2.76153	-1.20126	-0.831087
497	26	Male	University education	Queensland	No chronic conditions	0	3	8	0	7	7	8	7	7	0.708905	0.934801			0.119733	-1.85747
498	66	Male	University education	Western Australia	No chronic conditions	0	3	6	0	6	6	9	7	7	-1.59725	-0.3209			-2.63927	-0.922834
499	38	Female	Cert I-IV	New South Wales	One chronic condition	0	1	6	0	6	5	10	7	6	0.545254	0.0282581	-0.829378	-0.909661	-2.10629	-3.75594	-1.3496	-1.96309
500	44	Male	University education	New South Wales	No chronic conditions	1	4	10	0	6	5	9	7	6.33333	0.621272	0.566988	-1.26648	-0.235481	-0.165953	-0.582148	-0.491503	0.666922
501	22	Male	University education	New South Wales	One chronic condition	1	4	7	0	7	6	10	7	7	-0.962633	-0.236177	0.334631		1.3046	0.871845	1.18207
502	65	Female	University education	New South Wales	One chronic condition	1	5	10	0	7	7	10	7	7	1.00927	1.00927	0.573418	-1.24679	1.83444	1.83444	1.69233	2.46344
503	65	Female	University education	Tasmania	One chronic condition	0	1	8	0	7	7	9	7	6.83333	0.11528	-0.166769	-1.82308	-0.454608	0.82136	-2.29065	-1.77813	-2.09115
504	69	Male	High school or less	New South Wales	Two or more chronic conditions	1	5	9	1	7	6	9	7	6.75	-0.442909	-0.765923	-0.618713	-2.53997	-1.06714	-1.7037	-2.33953	-0.220604
505	30	Female	University education	Western Australia	No chronic conditions	1	1	9	0	6	6	10	7	7	0.581233	1.16823			0.739876	1.10656
506	19	Female	High school or less	New South Wales	One chronic condition	1	5	8	0	2	1	10	7	7	1.16823	-1.03163	-1.58095	-3.30823	1.10656	0.191025	-1.40045	-0.648699
507	25	Female	High school or less	New South Wales	One chronic condition	1	5	9	0	6	6	10	7	7	0.268159	-1.96739	-2.41156	-6.43918	0.453752	1.79587	1.25276	1.96184
508	36	Female	Cert I-IV	Queensland	No chronic conditions	0	1	9	0	7	7	10	7	7	1.00927	0.566461	0.867348		1.83444	1.15856	1.13256
509	23	Female	University education	Victoria	Two or more chronic conditions	1	5	10	0	7	7	10	7	7	0.431168	-0.32303	-0.826663	0.0589449	-0.611632	-2.16967	-0.923828	0.427935
510	56	Female	University education	New South Wales	Two or more chronic conditions	1	5	10	0	3	3	8	7	7	0.683705	0.292107	-0.594983		0.899869	0.673823	1.31058
511	47	Female	University education	New South Wales	No chronic conditions	1	4	8	0	7	6	10	7	7	-0.609572	0.713399	-1.47573	-0.193228	-2.96653	-2.19541	-2.81575	-1.54298
512	34	Female	High school or less	Queensland	No chronic conditions	0	1	10	0	7	7	7	6	6.41667	0.226063	1.11395	0.951098	-1.14241	0.349681	0.690366	-0.558219	0.662704
513	37	Female	University education	New South Wales	No chronic conditions	0	5	9	0	6	6	9	7	7	0.983793	1.40669	0.983793	0.0885552	-0.103568	0.0147391	-0.103568	-0.116443
514	75	Female	University education	Tasmania	One chronic condition	0	2	10	0	7	7	10	7	7	1.00927	1.00927	1.00927		1.83444	1.83444	1.83444
515	23	Other/prefer not to say	University education	Victoria	No chronic conditions	0	3	7	0	6	6	6	4	7	-1.63232		-3.16451	-1.70052	-3.32564		-4.12257	-4.80937
516	58	Male	University education	Victoria	One chronic condition	1	4	9	0	7	7	10	7	7	-0.0561688	1.16823	1.40669	0.794487	1.93346	1.10656	0.0147391	0.42819
517	47	Female	University education	New South Wales	Two or more chronic conditions	1	5	8	0	2	1	9	7	5.16667	-0.983442	0.387083	-2.96997	-2.2085	-0.0651774	-0.400971	1.76162	1.72224
518	66	Female	University education	New South Wales	No chronic conditions	1	5	9	0	7	7	8	7	6.83333	1.00927	1.00927	0.652903		1.83444	1.83444	1.32839
519	22	Other/prefer not to say	High school or less	Victoria	No chronic conditions	1	5	10	0	6	6	10	7	5.75	-0.196035	0.980181	-1.76071		1.20881	0.638112	0.403757
520	28	Female	University education	New South Wales	No chronic conditions	1	4	10	0	7	7	8	7	7	-0.337952	-1.87914			0.506929	0.546591
521	31	Female	University education	New South Wales	One chronic condition	1	4	7	0	3	2	8	6	6.25	-0.124698	-0.529744	-2.39325	-2.46098	0.195243	-0.37539	-0.144544	-0.905326
522	69	Male	University education	Victoria	Two or more chronic conditions	1	3		0	7	7	10	7	7	1.13915			0.696347	-0.0897698			-0.765651
523	64	Female	Cert I-IV	Victoria	One chronic condition	1	2	10	0	6	5	10	7	6.5	1.16823	1.11395	1.03447	1.03447	1.10656	0.690366	1.05431	1.05431
524	25	Female	University education	Queensland	One chronic condition	1	3	7	0	6	6	7	6	6.75	0.224375	-0.193228			-0.0869593	-1.54298
525	21	Female	University education	Queensland	One chronic condition	1	5	10	0	7	6	10	7	7	-3.09822	-2.64039	-2.92137	-1.23928	-0.993039	-1.8114	-1.22782	0.854327
526	29	Female	University education	Victoria	No chronic conditions	1	3	7	0	5	2	8	6	6.25	-0.263149	-2.26983	-3.59935	-2.04843	-2.81092	-3.31441	-2.78028	-2.97647
527	28	Female	University education	New South Wales	No chronic conditions	1	2	4	0	5	2	7	6	6.08333	-1.55306	-1.1184	-0.983442	-0.64003	-0.259545	-0.23329	-0.0651774	0.417071
528	53	Female	University education	New South Wales	No chronic conditions	1	5	10	0	7	3	10	7	7	1.00927	0.408018	-1.13152	-1.28386	1.83444	0.145733	-0.32339	-0.663821
529	18	Female	High school or less	New South Wales	No chronic conditions	1	5	10	0	4	4	10	7	7	0.188831	-0.962185	-0.853617		-1.49628	-1.70571	-0.873324
530	19	Male	High school or less	Victoria	No chronic conditions	1	5	8	0	6	3	7	6	6.58333	0.0841454	-0.675266	0.665854	-0.694315	-0.352201	0.697079	1.35219	0.000875469
531	22	Female	University education	Victoria	No chronic conditions	1	4	8	0	7	7	8	7	6.58333	-0.0378638	-1.48582			-0.496508	0.180456
532	76	Female	University education	New South Wales	Two or more chronic conditions	1	4	10	0	7	7	10	7	7	0.954981	0.980181	0.416167		1.41825	0.638112	0.79536
533	60	Female	High school or less	Queensland	No chronic conditions	1	5	9	0	7	6	6	6	6.08333	0.566988	-1.65122	-0.82328	-1.00692	-0.582148	-1.36614	-0.6772	-0.909893
534	75	Male	University education	New South Wales	One chronic condition	1	4	9	0	7	5	8	7	7	1.27292	-0.270947	0.62942	1.24772	-0.0375153	0.52721	0.483674	0.742621
535	26	Other/prefer not to say	University education	Victoria	One chronic condition	1	4	8	0	6	5	7	5	4.91667	-1.45582	-2.09322			-1.2255	-0.0319144
536	26	Male	University education	New South Wales	No chronic conditions	1	4	10	0	4	3	10	7	6.75	-0.547594	-1.14241	-0.983442		0.0769358	0.662704	-0.0651774
537	45	Other/prefer not to say	University education	New South Wales	No chronic conditions	1	5	10		7	7	8	7	7	1.03447	1.05967			1.05431	0.274171
538	42	Female	University education	South Australia	Two or more chronic conditions	0	4	10	0	6	6	9	7	7	0.692464	1.07672			-2.74212	-1.15559
539	23	Male	University education	Victoria	One chronic condition	1	2	5	0	5	4	5	4	3.66667	-5.36628	-2.80396	-3.8581	-4.91305	-2.04471	0.0492738	-0.351786	-1.73028
540	28	Female	University education	Victoria	No chronic conditions	1	5	9	0	2	2	5	7	6.83333	-0.0200132	0.0550616	-0.933102	-0.247017	-0.948834	-1.54853	-0.509383	-1.63839
541	46	Female	University education	Queensland	No chronic conditions	1	4	5	0	4	1	7	4	5.66667	0.556033	0.691055	-0.204183	-0.492512	1.52001	0.572059	0.559184	1.47057
542	39	Female	University education	South Australia	Two or more chronic conditions	1	4	9	0	7	7	9	7	7	-1.76289	1.11395			1.2496	0.690366
543	57	Female	University education	Australian Capital Territory	Two or more chronic conditions	1	5	8	0	6	5	9	7	7	0.917749	0.972033	0.653823	-0.492057	-0.427711	-0.0115154	-1.2739	-0.507077
544	61	Male	University education	Victoria	One chronic condition	1	1		0	7	7	8	7	7	-0.3461	-0.110453	0.581233	1.03447	-0.142698	1.51727	0.739876	1.05431
545	59	Male	University education	Australian Capital Territory	No chronic conditions	1	5	8	0	6	3	8	6	6.33333	-1.2887	0.623486	-1.41757	-3.05533	-1.30376	-1.47002	-1.83214	-0.944201
546	62	Female	University education	New South Wales	No chronic conditions	0	5	10	0	7	5	9	7	7	0.873972	1.3272	0.922159	-0.278005	0.0642491	0.37868	-0.191953	0.158674
547	24	Male	High school or less	New South Wales	No chronic conditions	1	5	10	0	1	1	8	7	7	1.3524	0.117494	-6.89277	-4.35986	-0.401456	-0.482709	-2.34034	-1.69717
548	60	Female	University education	Queensland	One chronic condition	0	4	5	0	4	3	10	7	7	-0.271454	0.696347	-0.82328	-2.68804	-1.14657	-0.765651	-0.6772	-0.478817
549	54	Female	University education	Queensland	No chronic conditions	1	5	8	0	7	7	10	7	7	1.08875	1.16823		0.470451	1.4705	1.10656		1.21156
550	19	Female	High school or less	Western Australia	No chronic conditions	0	5	8	0	3	1	9	6	5.41667	-1.7484	-2.79645	-4.23659	-2.66143	-2.86384	-2.59251	-2.868	-3.54046
551	35	Female	University education	New South Wales	One chronic condition	1	1	5	0	6	5	7	7	6.5	0.946833		-1.06293		0.768621		0.298763
552	36	Male	University education	New South Wales	No chronic conditions	1	5	9	0	6	5	9	7	6.75	0.30386	-2.44098			-0.4509	-1.54566
553	35	Male	Cert I-IV	New South Wales	Two or more chronic conditions	0	1	10		7	6	7	7	6.83333	0.420661	0.813064	0.591662	0.248251	-1.51979	0.716366	0.378425	-0.103823
554	30	Male	University education	New South Wales	No chronic conditions	1	4	10	0	7	2	5	5	6	0.656835	-0.45586	-0.208066	-1.55104	-1.60053	-1.09095	-1.41728	-1.22774
555	52	Female	University education	Queensland	One chronic condition	0	3	7	0	6	5	10	7	7	1.19344	0.426426	-0.00672913	0.837073	0.326425	-1.10188	0.677053	-0.179628
556	73	Male	University education	New South Wales	Two or more chronic conditions	1	5	10	0	7	7	10	7	7	1.24772	-0.960601	0.708905	0.464517	0.742621	-1.16428	0.119733	-0.742141
557	35	Male	University education	Queensland	One chronic condition	1	5	5	0	3	4	4	5	4.08333	-4.77113	-7.01044	-6.08926		-1.0284	-2.48583	-1.15958
558	53	Female	University education	New South Wales	No chronic conditions	1	5	10	0	4	3	8	6	6.08333	1.07672	-0.241415	-1.26032	-2.68062	-1.15559	-1.28677	-0.935172	-0.569692
559	29	Male	University education	New South Wales	No chronic conditions	0	2	3	0	2	1	9	7	7	0.804915	0.303333	-1.3827	-0.853556	0.0667391	1.28981	-1.65274	-1.98939
560	42	Female	University education	Queensland	No chronic conditions	1	4	0	1	1	1	10	1	3.08333	-3.84015	-7.73719	-7.17556		-2.3784	-1.0418	-1.37033
561	53	Female	University education	New South Wales	No chronic conditions	1	5	10	0	7	7	10	7	7	-3.23089			0.30386	0.5888			-0.4509
562	35	Male	University education	Tasmania	Two or more chronic conditions	0	4	5	0	5	3	10	5	5.75	-1.14314	-3.09484	-2.73152	-5.13934	-0.0777979	-0.370023	0.669799	-1.27176
563	24	Male	University education	Queensland	One chronic condition	1	5	10	0	4	3	10	7	7	1.11395	0.838264	0.507102	-1.414	0.690366	-0.0637698	-1.34996	-1.545
564	29	Male	University education	Victoria	No chronic conditions	1	5	7	0	3	2	1	7	6.25	1.11395	1.18529	-1.19395	1.3524	0.690366	-0.323202	-1.38921	-0.401456
565	44	Female	Cert I-IV	Queensland	No chronic conditions	0	3	8	0	7	6	7	6	6.66667	-1.4941		-0.110453		0.353904		1.51727
566	49	Female	University education	New South Wales	No chronic conditions	0	3	7	0	7	7	9	6	6.58333	0.511905	0.953457	-2.36654	-6.12484	-1.97578	-0.299692	-3.0565	-3.51433
567	43	Male	University education	New South Wales	No chronic conditions	0	1	10	0	7	7	10	7	7	1.37761	1.27292	1.00927	-0.118764	-1.18159	-0.0375153	1.83444	2.14894
568	29	Female	University education	Queensland	Two or more chronic conditions	0	3	10	0	3	1	10	7	7	1.21864	0.683705			-0.453711	0.899869
569	48	Female	University education	Western Australia	No chronic conditions	1	5	10	0	7	7	10	7	7	1.03447	-1.17149	-0.455528	-3.82207	1.05431	-0.533627	0.511134	0.345643
570	84	Female	University education	Australian Capital Territory	No chronic conditions	1	5	10	0	7	7	9	7	6.75	1.05152	0.909601	0.616862	-0.884915	-0.375456	-1.07734	-0.401711	-0.765585
571	52	Male	University education	Western Australia	One chronic condition	1	5	8	0	6	6	10	7	6.75	0.359831	0.892548	-3.93728		0.401935	0.352425	0.66881
572	25	Male	University education	New South Wales	No chronic conditions	1	2	5		2	1	10	6	6.25	-3.42864	-5.10195	-6.72114		-0.185725	0.640491	-0.940044
573	41	Female	University education	Queensland	No chronic conditions	1	4	10	0	7	6	9	7	7	1.11395	1.27292			0.690366	-0.0375153
574	30	Female	University education	Queensland	No chronic conditions	1	5	10	0	5	5	10	7	7	1.00927	0.635518		-0.595781	1.83444	1.15607		0.333138
575	59	Female	High school or less	New South Wales	Two or more chronic conditions	1	2	9	0	7	7	10	7	6.75	1.11395	1.11395	1.05967	1.05967	0.690366	0.690366	0.274171	0.274171
576	58	Male	Cert I-IV	New South Wales	Two or more chronic conditions	0	1	2	0	4	4	7	3	4.25	-4.17708	-2.55657	-4.74868	-3.00765	-1.32585	-3.20918	-2.61352	-2.36403
577	49	Female	University education	New South Wales	No chronic conditions	1	5	6	0	7	7	9	7	5.83333	0.291302	-0.389956	-1.29217	-2.7858	-1.33628	-0.920344	-0.0321487	0.253604
578	38	Female	University education	New South Wales	No chronic conditions	1	4	6	0	6	5	9	6	6.25	-0.677262	-1.54296	-3.66753	-3.48309	-1.42889	-2.22308	-0.53075	0.679379
579	22	Female	High school or less	Victoria	No chronic conditions	1	4	7	0	3	3	5	5	5.25	-1.14195	-0.425585			0.0380607	0.221243
580	48	Male	University education	New South Wales	No chronic conditions	0	3	6	0	6	6	10	5	6.25	-3.00371	-0.610027			-1.50362	-0.988887
581	26	Female	High school or less	New South Wales	Two or more chronic conditions	1	4	9	0	7	7	8	1	3.83333	1.00927	1.00927			1.83444	1.83444
582	20	Female	High school or less	New South Wales	No chronic conditions	1	1	7	0	3	2	10	7	6.75	0.101839	-1.1967			1.50944	0.246509
583	22	Male	High school or less	New South Wales	One chronic condition	0	3	6	0	6	6	8	7	6.75	-0.727663	-0.401576			0.131384	-0.674752
584	46	Female	University education	New South Wales	One chronic condition	0	2	10	0	7	7	10	7	7	1.03058			0.623819	-0.92216			0.132058
585	49	Male	High school or less	Australian Capital Territory	No chronic conditions	1	5	8	0	5	3	8	6	6.5	-0.535345	-1.06293	-1.49877	-2.06792	-0.727006	0.298763	0.15665	-0.662361
586	39	Other/prefer not to say	University education	Queensland	Two or more chronic conditions	1	4	10	0	7	7	8	7	6.66667	0.954981	0.62501		-0.219022	1.41825	0.247916		0.684877
587	26	Female	University education	Queensland	No chronic conditions	1	4	6	0	5	5	8	6	5.83333	-2.42405	-2.79171	-3.76027		0.283976	-0.754668	-0.847271
588	78	Female	Cert I-IV	New South Wales	One chronic condition	1	3	9	0	2	1	10	7	7	1.19344	1.13915	0.811872	1.16823	0.326425	-0.0897698	0.600507	1.10656
589	46	Male	High school or less	New South Wales	One chronic condition	1	5	8	0	6	6	10	6	6.25	-0.553196	-1.64993			-0.27468	-0.0679218
590	55	Male	Cert I-IV	New South Wales	No chronic conditions	1	5		0	7	7	10	7	7	1.00927	1.00927	-0.0874665	0.470451	1.83444	1.83444	2.0412	1.21156
591	39	Male	University education	New South Wales	One chronic condition	1	4	6	0	5	4	8	6	5.91667	-0.300992	0.121904	-2.22683		-0.365259	-0.246952	-1.05055
592	53	Male	Cert I-IV	New South Wales	No chronic conditions	1	5	7	0	6	6	9	6	5.75	-0.00798181	-0.235481	-0.546796	-1.49287	1.67726	0.666922	1.05437	1.16492
593	36	Male	University education	New South Wales	No chronic conditions	1	5	9	0	3	2	8	7	6	0.635518	-0.498113		-5.19614	1.15607	1.11895		0.30705
594	45	Female	Cert I-IV	New South Wales	No chronic conditions	1	5	6	0	7	6	10	7	7	1.27292	-0.211472	-4.17962	-3.66989	-0.0375153	-0.229072	-0.27627	-0.849713
595	18	Female	High school or less	New South Wales	No chronic conditions	1	5	10	0	2	2	10	7	7	1.40669	-1.78961	-0.744189		0.0147391	0.311799	-0.179562
596	58	Female	University education	New South Wales	No chronic conditions	0	2	5	0	2	1	10	7	7	-0.797052	-0.797119	-3.71738	-4.19906	-1.46821	-1.7612	-2.14603	-0.365382
597	59	Female	University education	Western Australia	No chronic conditions	1	5	5	0	2	1	8	5	6.5	1.19344	-0.510145			0.326425	-1.50714
598	54	Female	University education	Western Australia	No chronic conditions	1	5	10	0	3	3	9	6	6.33333	0.396792	-0.498446			-0.470253	-0.483128
599	26	Male	High school or less	Victoria	One chronic condition	1	3	6	0	3	2	10	7	7	-0.807626	0.000777387			-2.66935	-1.96473
600	23	Male	University education	New South Wales	No chronic conditions	1	5	5	0	6	6	7	7	6.08333	-2.49349	-1.2569	-2.59818	0.286971	-0.255604	0.262289	0.888472	-0.302436
601	34	Female	University education	New South Wales	Two or more chronic conditions	1	5	8	0	6	6	10	7	6.75	-0.53027	-0.713914			1.36532	1.13263
602	71	Female	University education	Queensland	Two or more chronic conditions	1	2	10	0	6	3	4	7	6.75	1.19344	-0.915717	-0.204183	-0.204183	0.326425	-0.337065	0.559184	0.559184
603	24	Other/prefer not to say	University education	New South Wales	No chronic conditions	1	1	9	0	2	1	10	7	5.58333	-3.81616	-6.20678	-5.3128	-5.73931	-4.25101	-4.65171	-3.63863	-3.01525
604	35	Female	University education	New South Wales	Two or more chronic conditions	1	2	10	0	7	7	7	7	7	1.00927	1.00927			1.83444	1.83444
605	24	Female	University education	New South Wales	One chronic condition	1	5	10	0	5	5	10	7	7	1.00927	0.586369	1.00927		1.83444	1.71614	1.83444
606	23	Male	University education	New South Wales	No chronic conditions	1	2	10	0	6	7	10	7	7	0.0407009	-1.36301			1.74184	1.3022
607	67	Female	University education	New South Wales	Two or more chronic conditions	1	4	10	0	7	7	10	7	5.75	1.00927	1.08875	1.3272	1.08875	1.83444	1.4705	0.37868	1.4705
608	49	Female	Cert I-IV	New South Wales	Two or more chronic conditions	1	1	10	0	7	7	7	7	6.5	-0.682779	-0.173847			2.30619	0.755307
609	28	Female	Cert I-IV	New South Wales	Two or more chronic conditions	0	3	8	0	4	3	10	7	7	0.649019	-1.11721	-1.11721	-0.1303	-0.648078	-0.117432	-0.117432	-0.156373
610	59	Female	Cert I-IV	New South Wales	One chronic condition	1	2	8	0	7	7	10	7	7	1.00927	1.00927			1.83444	1.83444
611	22	Female	University education	New South Wales	No chronic conditions	1	5	10	0	6	5	10	7	7	1.3524	0.685919			-0.401456	-0.404201
612	38	Female	University education	New South Wales	No chronic conditions	1	3	8	0	6	6	9	5	6.25	-0.27751	-0.983442			0.479456	-0.0651774
613	55	Male	University education	New South Wales	Two or more chronic conditions	1	5	9	0	3	1	9	5	5.33333	-2.25008	-1.26317	-2.49129		-0.44287	-0.481811	-0.156025
614	20	Male	High school or less	Victoria	No chronic conditions	1	5	9	0	3	3	7	5	5.75	-3.99529		-7.57294		-3.00515		-4.4604
615	38	Female	University education	South Australia	No chronic conditions	1	1	9	0	7	7	8	1	5.16667	1.08875	-0.64003			1.4705	0.417071
616	59	Male	University education	New South Wales	No chronic conditions	1	5	5	0	6	6	8	7	6.75	1.08875	-2.09035	-0.824533	-1.76196	1.4705	0.775072	0.323008	1.40397
617	47	Female	University education	Western Australia	Two or more chronic conditions	1	2	2	0	7	6	9	7	7	1.18955	-0.185776	-1.36279	-1.16997	-1.65004	-0.688427	-1.09516	1.12388
618	19	Female	High school or less	New South Wales	No chronic conditions	1	5	10	0	5	5	8	6	7	1.00927	0.182285	-0.706564	-0.181197	1.83444	0.841641	0.804817	1.08312
619	68	Female	University education	Queensland	Two or more chronic conditions	1	4	9	0	5	6	6	7	6.41667	1.05967	1.11395	0.0475551		0.274171	0.690366	1.09325
620	21	Female	University education	Queensland	One chronic condition	1	5	8	0	7	7	5	7	7	1.00927		1.00927	1.00927	1.83444		1.83444	1.83444
621	55	Male	High school or less	Victoria	One chronic condition	1	5	4	0	5	3	8	7	6.66667	0.61157	0.280347			0.936	0.765876
622	19	Male	Cert I-IV	Victoria	One chronic condition	1	5	7	0	7	6	8	2	5.33333	-2.74857	-2.2423	0.464517	-0.1303	2.09956	-0.426938	-0.742141	-0.156373
623	65	Female	University education	New South Wales	No chronic conditions	1	1	8	0	7	5	9	7	6.83333	1.16435	-0.460699	-0.675907	-1.42442	-0.869906	-1.73088	-1.24674	-1.18355
624	42	Female	University education	New South Wales	No chronic conditions	1	4	4	0	6	5	7	6	5.91667	0.758779		-0.258467		0.300171		0.142989
625	56	Female	University education	Victoria	Two or more chronic conditions	1	4	10	0	7	7	10	7	7	1.08875		1.02632	1.16823	1.4705		0.40468	1.10656
626	66	Female	University education	Australian Capital Territory	One chronic condition	1	5	10	0	7	7	10	7	7	0.549936	1.19344	0.229674	1.24772	0.847615	0.326425	-0.391999	0.742621
627	63	Male	University education	New South Wales	Two or more chronic conditions	1	1		0	1	1	8	3	4.91667	-3.30039	-6.27992			-1.6884	-0.809979
628	18	Male	High school or less	New South Wales	No chronic conditions	1	4	8	0	7	6	10	7	5.75	-4.17668		-3.27494		-2.18743		0.336858
629	74	Female	University education	Australian Capital Territory	Two or more chronic conditions	1	5	8	0	4	2	8	7	6.08333	0.838264	-0.3209		-1.46678	-0.0637698	-0.922834		-0.156011
630	69	Female	University education	Australian Capital Territory	Two or more chronic conditions	1	5	10	0	7	4	9	7	7	1.48617	1.48617	0.953457		-0.349202	-0.349202	-0.299692
631	27	Male	Cert I-IV	New South Wales	Two or more chronic conditions	1	2	7	1	7	5	9	7	7	0.787863	0.758779			1.4965	0.300171
632	53	Female	University education	Tasmania	One chronic condition	0	2	8	0	5	5	10	7	7	-0.419488	-0.283668	0.980181	-1.19109	0.893641	0.923125	0.638112	0.598125
633	66	Female	University education	New South Wales	One chronic condition	1	5	7	0	2	2	9	6	6.33333	-0.64003	-0.64003	-3.72403	-1.54746	0.417071	0.417071	0.357124	0.0920711
634	62	Female	University education	New South Wales	One chronic condition	1	5	10	0	7	6	7	7	7	0.544001	0.239232	0.145053	-2.35675	-1.10608	-3.05655	-1.00432	-0.0717579
635	24	Female	University education	Tasmania	One chronic condition	0	1	7	0	5	3	5	5	6.66667	-2.67162	-3.03603			-1.72662	-2.73261
636	68	Female	University education	Victoria	Two or more chronic conditions	0	3	10	1	7	7	8	7	7	0.598618	-0.204183		1.08875	0.912194	0.559184		1.4705
637	71	Female	University education	New South Wales	One chronic condition	1	2	5	0	3	2	8	6	6.25	0.544001	-0.627079	-2.33847	-2.87169	-1.10608	0.440877	-0.440237	-0.711509
638	53	Female	University education	Western Australia	Two or more chronic conditions	1	4	6	0	6	6	9	6	6.08333	-0.498113	-3.64154			1.11895	-0.65378
639	67	Female	Cert I-IV	Queensland	No chronic conditions	0	3	8	0	7	7	10	7	7	1.24772	1.16823	1.24772	0.35864	0.742621	1.10656	0.742621	0.286077
640	39	Female	Cert I-IV	New South Wales	No chronic conditions	1	3	7	0	6	6	6	7	7	-1.7086	1.11395	1.00927	1.00927	1.6658	0.690366	1.83444	1.83444
641	55	Male	University education	New South Wales	One chronic condition	0	2	5	0	3	3	10	7	6	-0.504047	-3.4349	-1.45453	-4.42795	-0.834745	0.423177	-0.959953	-0.965874
642	21	Male	University education	New South Wales	No chronic conditions	1	1	4	0	5	3	9	6	6.5	0.201389	-1.00563		-0.982643	-0.610893	0.388326		0.91226
643	25	Female	University education	Victoria	One chronic condition	0	2	8	0	6	6	5	7	6.83333	1.40669	-0.794934			0.0147391	-1.57437
644	31	Female	University education	New South Wales	No chronic conditions	1	5	6	0	3	3	7	7	7	0.207486	-0.0452137	-1.20405	-2.83446	0.0615047	-0.168698	0.574319	1.13445
645	55	Female	Cert I-IV	New South Wales	Two or more chronic conditions	1	1	10	0	7	7	9	7	7	-1.49535	1.00927	1.00927		1.35411	1.83444	1.83444
646	56	Female	Cert I-IV	New South Wales	No chronic conditions	0	3	7	0	3	3	5	6	5.91667	-0.713303	-2.69262	-3.19335	-2.72842	-3.15899	-2.25036	-2.51351	-1.17507
647	29	Male	University education	New South Wales	No chronic conditions	1	5	9	0	2	1	8	5	6.16667	-1.60293	-0.669114	-4.60582		-0.439983	-0.779261	0.688836
648	42	Male	University education	Tasmania	One chronic condition	0	2	8	0	7	7	8	7	7	1.40669	1.16823	1.16823	0.683705	0.0147391	1.10656	1.10656	0.899869
649	70	Male	University education	Victoria	Two or more chronic conditions	1	5	7	0	7	6	10	6	6.5	0.487503	1.27292	0.997234	-0.522394	-0.218208	-0.0375153	-0.791651	-0.7032
650	34	Female	University education	New South Wales	Two or more chronic conditions	1	5	7	0	5	5	7	7	6.66667	-2.12932	-1.82843	-3.31898		0.701645	0.675645	0.927757
651	36	Female	University education	Queensland	No chronic conditions	1	5	10	0	6	6	10	7	7	1.48617	0.291302	-0.308342	-1.38209	-0.349202	-1.33628	-0.0374492	0.693243
652	19	Female	Cert I-IV	Victoria	No chronic conditions	1	5	9	0	6	6	9	7	6.58333	-0.895415	-0.895415			-0.64107	-0.64107
653	79	Female	Cert I-IV	Queensland	One chronic condition	0	3	10	0	7	7	10	7	7	1.00927	0.925897	1.08875	1.00927	1.83444	0.221917	1.4705	1.83444
654	29	Female	University education	Victoria	No chronic conditions	1	4	8	0	7	7	7	7	7	0.980181	1.00927	0.476548		0.638112	1.83444	1.88395
655	55	Female	University education	New South Wales	No chronic conditions	0	3	9	0	4	4	7	6	6.25	0.153202	1.24772		0.546052	-0.354691	0.742621		-1.12885
656	20	Male	Cert I-IV	Queensland	One chronic condition	1	4	10	0	3	3	10	7	7	0.524735	1.03447	-0.609694	-1.27058	1.62775	1.05431	0.613194	0.962066
657	31	Other/prefer not to say	University education	New South Wales	No chronic conditions	1	5	10	0	7	7	10	7	7	1.21049	0.553238	1.05152	-0.241415	-1.10334	-1.58339	-0.375456	-1.28677
658	33	Male	University education	New South Wales	One chronic condition	1	5	10	0	3	2	5	6	6.5	-0.640363	-0.988577	-1.77399	-2.80515	-1.18501	-1.04144	-1.22213	-1.09926
659	47	Female	Cert I-IV	New South Wales	No chronic conditions	1	4	10	0	7	7	9	7	7	1.19344	1.11395	1.11395	0.811872	0.326425	0.690366	0.690366	0.600507
660	45	Female	University education	New South Wales	One chronic condition	0	2	9	0	3	3	8	7	6.83333	1.03447			0.470451	1.05431			1.21156
661	55	Female	University education	New South Wales	Two or more chronic conditions	1	1	10	0	7	6	7	7	6.83333	1.11395	0.470451	-1.04388	-1.04388	0.690366	1.21156	-0.0377037	-0.0377037
662	62	Female	University education	South Australia	No chronic conditions	1	4	8	0	7	5	10	7	7	1.03447	1.08875	0.60422	0.0402052	1.05431	1.4705	1.26381	1.42106
663	47	Female	University education	Western Australia	Two or more chronic conditions	1	4	9	0	1	1	7	6	6.75	0.0485164	-1.61173			0.789386	1.47417
664	47	Female	University education	New South Wales	No chronic conditions	1	5	6	1	1	1	7	5	4.83333	-2.08406	-1.11721			-1.83489	-0.117432
665	20	Male	High school or less	New South Wales	No chronic conditions	1	5	2	0	6	3	10	5	6.5	-5.49847	-3.32715	-2.89114		-4.31218	-3.83152	-3.62312
666	23	Female	University education	Victoria	No chronic conditions	0	4	9	0	6	6	10	7	7	0.476548		-0.466816	-0.062266	1.88395		1.01121	1.26107
667	26	Female	University education	New South Wales	No chronic conditions	1	4	8	0	3	1	5	7	7	1.27292	1.05967	0.00244663		-0.0375153	0.274171	1.31581
668	69	Female	University education	Queensland	Two or more chronic conditions	1	5	10	0	6	5	8	6	6.58333	-0.0200132		-3.32367	-2.44879	-0.948834		-2.02615	-0.593202
669	43	Female	University education	Victoria	No chronic conditions	1	1	9	0	6	6	8	7	7	-0.425052	-3.18774	-4.554	-1.13539	-0.486796	-1.12923	-2.12027	-1.26719
670	30	Female	University education	Victoria	No chronic conditions	1	5	9	0	6	5	5	7	6.83333	0.414177			0.665854	-0.297936			1.35219
671	60	Female	High school or less	Queensland	One chronic condition	0	1	8	0	6	6	3	6	6	-2.82104	-0.847683			0.213281	1.08037
672	56	Male	University education	Victoria	Two or more chronic conditions	1	5	5	0	5	3	10	7	6.75	-6.69017	0.528202	0.494853	1.11007	-1.2408	-0.676527	-0.546018	-1.2861
673	44	Female	University education	Western Australia	One chronic condition	1	1	10		7	7	5	7	7	0.925897	0.623819	-0.393428	-0.797282	0.221917	0.132058	-0.0251245	-0.479899
674	61	Female	University education	New South Wales	Two or more chronic conditions	0	1	10	0	5	3	8	7	7	1.37761	-1.27651	-3.2473		-1.18159	-0.991631	-1.38806
675	26	Female	University education	New South Wales	One chronic condition	1	2	6	0	2	2	9	7	6.75	-1.24051	-2.69897	-2.72417	-0.423534	-0.527287	-0.438147	0.341989	0.198473
676	66	Female	University education	South Australia	No chronic conditions	1	4	10	0	6	6	8	6	6	0.775832	0.750631		0.217914	-1.12959	-0.349456		-0.299946
677	30	Female	High school or less	Western Australia	No chronic conditions	1	4	10	0	7	7	10	7	7	1.00927	-1.08782	0.199175	-3.69074	1.83444	1.73556	0.693177	1.34268
678	50	Female	University education	Western Australia	One chronic condition	0	1	8	0	6	5	8	7	7	1.07672	0.3226	1.07672		-1.15559	-1.44402	-1.15559
679	22	Female	University education	Victoria	One chronic condition	0	5	6	0	6	6	10	7	7	-0.118601	0.280347			0.867641	0.765876
680	18	Male	High school or less	Victoria	No chronic conditions	1	5	5	0	6	6	10	7	6.75	-0.830135	-1.97056			-0.0286085	-0.533202
681	55	Female	University education	New South Wales	No chronic conditions	1	5	9	0	3	2	9	6	6.08333	-0.30179	0.875224		0.512704	-1.3427	-0.935959		-0.998344
682	27	Female	University education	New South Wales	No chronic conditions	1	5	6	0	6	3	8	7	6.25	0.0898079	-1.86598	-2.72835	-5.99929	-1.11665	-2.85964	-2.29113	-3.00104
683	49	Female	University education	Queensland	One chronic condition	1	5	10	0	7	7	10	7	7	0.873972	0.873972		-2.32545	0.0642491	0.0642491		-0.179496
684	37	Female	University education	New South Wales	No chronic conditions	0	2	8	0	7	7	8	7	7	0.366455	1.00927	-0.0561688	-0.409059	-0.666377	1.83444	1.93346	0.53219
685	21	Female	University education	New South Wales	No chronic conditions	1	4	7	0	6	6	10	7	6.75	-0.163649			0.431501	-0.0258641			0.990448
686	28	Female	Cert I-IV	Queensland	One chronic condition	1	4	8	0	7	7	8	6	7	0.745339	0.824823	1.24772		0.988254	0.624313	0.742621
687	23	Male	University education	Queensland	No chronic conditions	1	4	9	0	7	7	7	7	6	0.305547	-0.514246	1.21864	-2.04596	-0.0142598	-0.0535731	-0.453711	1.2815
688	20	Male	High school or less	South Australia	No chronic conditions	1	4	4	0	6	6	8	7	6.75	0.034271			-1.86179	-0.532638			-0.226516
689	61	Male	University education	New South Wales	No chronic conditions	1	5	8	0	3	3	8	7	7	-0.363424	0.765403	-3.56937	-3.53857	-1.43108	-0.768141	0.575845	0.147325
690	49	Female	University education	New South Wales	No chronic conditions	1	5	10	0	6	6	8	7	7	0.181324	-0.627079	0.524735	-0.928359	1.1455	0.440877	1.62775	1.32846
691	54	Female	University education	Queensland	Two or more chronic conditions	1	5	10		7	7	10	7	7	1.00927	1.00927		0.652903	1.83444	1.83444		1.32839
692	56	Female	University education	Queensland	No chronic conditions	1	4	7	0	1	1	5	7	7	1.00927	0.963885	-1.72878		1.83444	-0.661142	-1.60992
693	56	Female	Cert I-IV	New South Wales	No chronic conditions	1	2	8	0	7	7	10	7	7	1.24772	1.24772	1.00927	1.00927	0.742621	0.742621	1.83444	1.83444
694	38	Female	University education	Western Australia	No chronic conditions	0	3	0	1	1	1	1	1	1.75	-8.48082	-5.74128			-2.80775	-1.40796
695	44	Female	University education	Victoria	No chronic conditions	0	1	5	0	7	6	7	7	7	0.997234	-2.6441			-0.791651	-2.25208
696	35	Female	University education	New South Wales	One chronic condition	0	3	7	0	6	4	10	6	6.25	0.193966			-6.32524	-0.520018			-1.98093
697	26	Other/prefer not to say	University education	New South Wales	No chronic conditions	1	4	9	0	3	2	10	7	7	-0.535345	-1.7627	-1.26032	-2.23213	-0.727006	-0.689539	-0.935172	-1.06043
698	49	Female	University education	Victoria	One chronic condition	1	4	6	0	3	1	7	5	5.5	-2.36196	-2.00023	-3.89454	-1.69497	-1.28495	-2.2	-1.22031	-0.961427
699	48	Other/prefer not to say	University education	New South Wales	No chronic conditions	0	5	6	0	6	5	6	6	4.83333	-1.7927	-2.61525	-1.16216	-1.44369	0.716419	-0.127872	0.171424	1.55028
700	52	Male	University education	Queensland	No chronic conditions	0	4	8	0	7	6	10	7	7	-3.02426	0.0355237	-0.388625	-0.762844	1.34543	-1.53285	-0.650946	-1.73734
701	64	Female	Cert I-IV	New South Wales	Two or more chronic conditions	1	2	10	0	7	2	10	7	6.75	0.954981		1.00927		1.41825		1.83444
702	64	Male	Cert I-IV	Victoria	No chronic conditions	0	2	10	0	7	7	1	7	7	1.40669	0.970842	1.3272	1.40669	0.0147391	-0.127374	0.37868	0.0147391
703	62	Female	University education	Victoria	One chronic condition	0	5	7	0	7	7	8	7	7	0.139682	1.24772			-0.936213	0.742621
704	40	Female	University education	Western Australia	One chronic condition	1	4	7	0	7	7	9	7	6.75	1.11395	-0.209785	-1.28353	-5.37985	0.690366	0.207568	0.93826	1.19042
705	57	Male	University education	Tasmania	No chronic conditions	0	4	9	0	6	6	9	7	6.75	-0.046012	-0.0720172			-1.14613	-2.37611
706	46	Female	High school or less	New South Wales	One chronic condition	1	2	0	0	7	6	10	7	7	1.08875	1.08875	0.44525		1.4705	1.4705	1.99169
707	44	Female	University education	New South Wales	One chronic condition	1	5	8	0	3	3	9	7	7	1.40669	0.837073	-1.9901	-0.259659	0.0147391	-0.179628	-0.517517	0.02713
708	32	Male	University education	New South Wales	No chronic conditions	1	5	10	0	6	6	8	7	7	-0.209785	-0.431682	-2.25203	-3.97322	0.207568	-0.451155	-0.27041	0.121071
709	18	Male	High school or less	New South Wales	No chronic conditions	1	2	7	0	3	3	8	5	5.41667	-2.66893	-3.6578	-2.69847		-0.89868	-0.687278	-0.117366
710	19	Female	Cert I-IV	South Australia	No chronic conditions	1	3	8	0	5	3	9	7	6.41667	-0.958241	-1.81698	-2.07518		-0.845313	-1.10573	-0.505192
711	22	Female	University education	Victoria	One chronic condition	1	5	8	0	6	5	8	7	6.75	0.745339	-1.17964		-0.64003	0.988254	-1.18325		0.417071
712	74	Female	University education	New South Wales	Two or more chronic conditions	0	2	10	0	7	6	10	7	7	1.03447	0.476548	-1.50241		1.05431	1.88395	0.985576
713	62	Male	University education	Tasmania	One chronic condition	0	3	10	0	7	5	8	7	6.75	-0.333886	-0.137685	-4.21163		-2.2124	-1.09432	-2.6642
714	38	Female	University education	New South Wales	Two or more chronic conditions	1	5	1	1	7	7	10	6	6	1.40669	0.725431	1.18529	-4.11207	0.0147391	0.43068	-0.323202	-3.3711
715	53	Female	University education	South Australia	No chronic conditions	0	2	10	0	7	7	9	7	7	1.00927	1.00927	1.00927	1.00927	1.83444	1.83444	1.83444	1.83444
716	34	Female	University education	Queensland	No chronic conditions	1	5	5	0	7	5	7	7	7	0.397342	-2.05938		-0.33875	-2.29821	-0.934747		-0.470508
717	76	Male	University education	Queensland	No chronic conditions	0	2	7	1	6	6	7	5	5.25	-3.1525	-0.958241	-3.22454	-3.4296	-1.40923	-0.845313	-1.22341	0.118137
718	60	Female	University education	Victoria	No chronic conditions	0	1	9	0	7	7	9	7	6.83333	0.0837171	-0.35213			-0.756378	-0.898491
719	38	Female	University education	Queensland	No chronic conditions	1	5	8	0	7	6	6	7	6.83333	-1.14211	0.470451			1.31936	1.21156
720	32	Male	University education	New South Wales	One chronic condition	1	5	4	0	4	2	10	6	6.41667	-0.185878	-1.78499	-1.03087	-0.459961	-1.87079	-1.4184	-1.12996	0.362622
721	53	Male	High school or less	New South Wales	One chronic condition	0	3	8	0	6	6	10	7	7	-0.178983	-3.32317	-3.15367	-1.53481	-0.220952	-1.70537	-1.61234	-1.57345
722	62	Male	Cert I-IV	Victoria	Two or more chronic conditions	1	1	10	0	7	7	10	7	7	1.13915	1.03447			-0.0897698	1.05431
723	28	Female	University education	Victoria	No chronic conditions	1	3	8	0	6	1	8	6	6.58333	0.438125	0.763189		-0.693063	-0.077864	0.535928		-1.05977
724	25	Female	University education	New South Wales	No chronic conditions	1	4	6	0	7	7	8	7	7	1.00927	1.00927	-2.31767	-0.540699	1.83444	1.83444	0.929542	1.72677
725	53	Female	University education	Queensland	No chronic conditions	0	4	9	0	4	4	10	7	7	1.13915	0.520852	1.19344	-2.84569	-0.0897698	-0.348717	0.326425	-0.514208
726	39	Female	Cert I-IV	New South Wales	Two or more chronic conditions	1	2	7	0	3	2	10	7	6.5	1.19344	-2.52046	-5.80324	0.217914	0.326425	-1.18171	-2.00532	-0.299946
727	29	Female	High school or less	New South Wales	One chronic condition	0	1	6	0	4	4	5	6	6.75	0.954981	0.811872			1.41825	0.600507
728	67	Female	University education	New South Wales	Two or more chronic conditions	0	2	9	0	6	6	8	6	6.41667	-4.27745	-1.57749	-1.44837		0.219215	0.232272	-1.40362
729	22	Other/prefer not to say	High school or less	South Australia	One chronic condition	1	1	9	0	7	7	10	7	7	0.544001	-1.19623			-1.10608	-0.378134
730	23	Female	University education	Queensland	No chronic conditions	1	5	10	0	6	6	9	6	6.33333	0.412513	0.365185	-0.972547		-2.16941	-2.05184	-1.05127
731	64	Female	University education	South Australia	Two or more chronic conditions	1	5	9	0	7	6	9	7	6.83333	1.08875	1.11395	1.3272	-0.626281	1.4705	0.690366	0.37868	1.41831
732	33	Female	University education	Queensland	One chronic condition	1	4	5	0	6	6	10	7	6.75	-1.80599	0.621272	-2.92162	-4.31339	-2.25706	-0.165953	0.22412	-1.67612
733	80	Male	University education	Victoria	Two or more chronic conditions	0	1	10	0	6	6	9	7	7	0.586369	0.470451	0.813064	0.470451	1.71614	1.21156	0.716366	1.21156
734	36	Male	University education	Western Australia	One chronic condition	1	4	10	0	5	5	4	1	5	-0.0561688	0.447464			1.93346	0.687622
735	29	Female	Cert I-IV	New South Wales	No chronic conditions	0	3	7	0	6	6	5	7	6.83333	-0.547594	1.3272		-1.17964	0.0769358	0.37868		-1.18325
736	39	Female	University education	Victoria	One chronic condition	1	3	7	0	6	6	9	6	7	-0.429468	0.297399	-0.479869		-1.75522	-0.663887	-0.194952
737	53	Female	University education	New South Wales	No chronic conditions	0	1	10	0	7	7	10	7	7	0.132332	1.29812			-0.608403	-0.817651
738	26	Female	University education	Victoria	No chronic conditions	1	5	8	0	3	1	5	6	5.75	0.62942	-0.178983	-3.4413	-2.22825	0.483674	-0.220952	0.126794	-0.116632
739	24	Male	University education	New South Wales	No chronic conditions	1	5	6	0	5	3	10	6	6.25	0.192714	0.462303	-4.7501	-1.49434	0.48019	0.561928	-0.332008	0.305162
740	67	Female	Cert I-IV	New South Wales	No chronic conditions	1	4	9	0	5	5	7	7	7	1.00927			0.352016	1.83444			1.35439
741	39	Female	Cert I-IV	Western Australia	No chronic conditions	1	4	8	0	7	5	8	7	6.75	0.660718	1.16823	-0.800192		0.375935	1.10656	1.02909
742	37	Female	University education	South Australia	No chronic conditions	1	3	6	0	7	6	7	6	6.33333	-0.442909	-3.94806	-3.32459	-5.59222	-1.06714	-1.92482	-2.18051	-2.36593
743	52	Female	University education	New South Wales	No chronic conditions	1	5	8	0	7	7	9	7	7	1.16823	0.476548			1.10656	1.88395
744	58	Male	University education	New South Wales	One chronic condition	1	5	2	0	1	1	10	7	7	1.00927	-9.03949	-7.9089	-8.81138	1.83444	-1.4822	1.20191	-2.06829
745	44	Female	University education	Queensland	No chronic conditions	1	4	1	0	6	5	8	5	5.66667	0.598286	0.408018			-0.689887	0.145733
746	47	Male	University education	Western Australia	Two or more chronic conditions	1	4	5	0	6	6	7	6	6.33333	-2.63668	-3.77121	-2.08658		-2.34295	-4.53987	-2.22014
747	29	Female	University education	South Australia	One chronic condition	1	3	8	0	7	7	10	7	7	0.501749	0.524735	-0.0874665	-2.24666	1.10382	1.62775	2.0412	2.47857
748	66	Female	High school or less	Victoria	No chronic conditions	1	5	7	0	7	3	8	7	6.83333	0.78839	1.1562			-0.244208	-1.51953
749	31	Male	University education	New South Wales	Two or more chronic conditions	1	3	9	0	7	7	7	6	6.08333	-1.14241	-0.107313	-2.2217	-1.42413	0.662704	0.367561	-0.0742862	-0.847225
750	61	Male	High school or less	South Australia	No chronic conditions	0	1	9	0	7	7	6	7	7	1.00927	1.08875			1.83444	1.4705
751	18	Female	High school or less	Queensland	No chronic conditions	1	3	8	0	6	5	10	7	7	0.476548	1.00927			1.88395	1.83444
752	58	Female	University education	Western Australia	One chronic condition	1	2	9	0	7	7	9	7	7	1.08875	1.08875	-0.283668	-0.062266	1.4705	1.4705	0.923125	1.26107
753	64	Male	University education	New South Wales	Two or more chronic conditions	0	2	9	0	7	6	8	6	7	0.435433	0.942949	0.711119	-1.1094	-1.93847	-1.20785	-1.18434	-1.06989
754	46	Male	University education	New South Wales	No chronic conditions	0	3	10	0	7	7	10	7	7	-2.18704	1.00927	1.00927	1.00927	2.1315	1.83444	1.83444	1.83444
755	28	Male	University education	New South Wales	No chronic conditions	1	5	3	1	5	1	5	5	5.5	0.170587	0.0475551	-5.68385		-0.182373	1.09325	-0.0156912
756	54	Female	University education	Queensland	Two or more chronic conditions	1	5		0	3	2	8	6	5.5	-2.55245	-1.45572		-3.27593	-0.869053	-1.07581		-0.304705
757	21	Female	University education	Queensland	Two or more chronic conditions	0	2	9	0	7	7	10	7	7	0.168373			-1.47973	1.1217			-0.179817
758	43	Female	University education	New South Wales	No chronic conditions	1	5	8	0	3	1	7	5	6.58333	1.16823	-0.459961	-0.33229		1.10656	0.362622	-0.257521
759	31	Female	University education	New South Wales	One chronic condition	1	3	7	0	7	7	6	7	7	0.42074	-0.239201			-0.250182	-2.59084
760	59	Male	Cert I-IV	New South Wales	One chronic condition	1	2	9	0	5	3	3	6	6.08333	-0.816385		-5.66772	-0.936652	0.972635		0.124164	-0.883769
761	29	Female	University education	New South Wales	No chronic conditions	1	5	10	0	7	7	10	7	7	0.556033	1.00927			1.52001	1.83444
762	22	Female	University education	Western Australia	No chronic conditions	1	2	8	0	7	7	9	7	7	1.00927	0.972033			1.83444	-0.0115154
763	58	Female	University education	Victoria	Two or more chronic conditions	0	4	10	0	7	7	10	7	7	1.08875	-0.749887	-0.0760158	-0.0683633	1.4705	-0.680868	0.259822	0.588668
764	30	Female	University education	Tasmania	No chronic conditions	0	4	4	0	6	6	7	6	5.75	-1.63288	-1.71236	-3.9978		-1.49768	-1.13374	-2.35774
765	65	Female	University education	Western Australia	One chronic condition	1	5	7	0	6	2	8	6	5.91667	-0.824472	-2.21563	-2.29511	-3.08053	-0.793059	-0.347314	0.0166272	-0.164065
766	60	Male	High school or less	New South Wales	No chronic conditions	0	1	8	0	6	6	8	7	6.33333	-0.283668	-0.117349	-0.627079	-1.14241	0.923125	-0.132567	0.440877	0.662704
767	50	Male	University education	Queensland	Two or more chronic conditions	0	2	5	0	7	7	10	7	7	1.00927	1.00927	-0.475127	1.00927	1.83444	1.83444	1.64289	1.83444
768	21	Female	University education	Victoria	One chronic condition	1	5	8	0	6	5	9	7	6.83333	0.137238	-0.726308			-0.051864	0.313537
769	54	Female	University education	Queensland	Two or more chronic conditions	1	3	10	0	6	5	9	7	7	0.526949		-0.651481		0.323681		2.19845
770	26	Male	University education	South Australia	No chronic conditions	1	1	8		7	7	8	6	7	1.11395	-0.87898	-1.17324		0.690366	1.18811	0.145799
771	18	Female	High school or less	Queensland	No chronic conditions	0	4	10	0	6	6	7	6	6.16667	-0.308807			-2.52692	0.587194			-0.0471084
772	39	Female	University education	New South Wales	One chronic condition	1	5	8	0	5	3	8	6	6.41667	-2.1291	-4.8062	-0.615628		-1.69572	-2.02969	-1.3405
773	19	Male	High school or less	New South Wales	No chronic conditions	1	5	10	0	2	1	6	5	5.91667	-2.33881	-3.4598			-2.04232	-3.74496
774	53	Male	University education	New South Wales	No chronic conditions	1	5	10	0	6	6	8	6	5.91667	-0.062266			-0.418629	1.26107			0.755011
775	56	Female	Cert I-IV	New South Wales	One chronic condition	0	1	7	0	7	7	10	7	7	-2.27014		1.11395		1.63386		0.690366
776	65	Female	University education	New South Wales	One chronic condition	1	5	8	0	7	6	9	7	6.83333	1.3272	1.3272	0.0572575	0.487503	0.37868	0.37868	-0.00870481	-0.218208
777	37	Male	University education	New South Wales	One chronic condition	1	2	2	0	6	5	8	5	5.41667	-1.03773			-2.83446	-0.481373			1.13445
778	62	Female	High school or less	Queensland	No chronic conditions	0	2	10	0	7	7	9	7	6.83333	0.667263	-0.266616	-1.46268	-1.04508	-1.96198	-0.506638	-1.60958	-0.153562
779	35	Male	University education	New South Wales	No chronic conditions	1	4	7	0	6	3	9	6	6.58333	1.24772	1.11395	-0.229323		0.742621	0.690366	0.223253
780	38	Female	University education	Western Australia	Two or more chronic conditions	1	5	10	0	7	7	6	7	7	1.00927	1.08875	0.524735	-1.10471	1.83444	1.4705	1.62775	1.88402
781	27	Female	University education	New South Wales	No chronic conditions	0	3	6	0	3	2	5	6	6.5	-1.66298	-2.27028		-6.96831	-1.27409	-0.304098		-1.116
782	23	Female	University education	New South Wales	No chronic conditions	1	5	7	0	7	6	8	7	7	-0.898023	-0.609694	-3.64405	-2.59551	1.52458	0.613194	0.313965	0.363409
783	72	Female	High school or less	Victoria	Two or more chronic conditions	1	4	10	1	7	7	10	7	6.25	1.19344	1.21475	1.26904	1.32332	0.326425	-2.43018	-2.01398	-1.59779
784	67	Female	University education	Queensland	One chronic condition	1	3	10	0	7	6	7	7	6.16667	1.21864	1.03447	-0.546796	-0.626281	-0.453711	1.05431	1.05437	1.41831
785	39	Male	University education	Queensland	No chronic conditions	1	2	8	0	6	6	8	6	6.33333	-0.609694	0.787863		0.0888879	0.613194	1.4965		1.48564
786	41	Male	University education	Victoria	One chronic condition	1	5	9	0	7	7	9	7	7	0.909601	0.616862			-1.07734	-0.401711
787	57	Female	Cert I-IV	Queensland	One chronic condition	0	1	8	0	6	6	8	6	6.5	1.16435			0.649019	-0.869906			-0.648078
788	56	Other/prefer not to say	University education	Victoria	One chronic condition	1	5	8	0	7	6	10	7	6.75	0.954981	1.00927			1.41825	1.83444
789	43	Female	University education	New South Wales	No chronic conditions	0	1	9		7	6	10	7	7	0.867348	0.733579	-5.44985	-0.283668	1.13256	1.08031	1.1258	0.923125
790	26	Female	University education	New South Wales	No chronic conditions	0	3	7	0	5	5	9	7	5.66667	-4.35648	-3.57586			-1.70941	-0.902898
791	72	Female	University education	South Australia	Two or more chronic conditions	1	4	10	0	7	7	10	7	7	0.598618		1.00927		0.912194		1.83444
792	43	Female	Cert I-IV	Victoria	No chronic conditions	1	4	5	0	7	7	10	7	7	1.40669	1.48617		1.00927	0.0147391	-0.349202		1.83444
793	36	Female	University education	New South Wales	One chronic condition	1	3	3	0	6	6	10	6	6.25	-0.689905	-2.56487		-3.00071	0.236633	1.21619		1.07407
794	44	Female	University education	New South Wales	Two or more chronic conditions	0	5	9	0	7	7	9	7	7	1.07672	0.278744	0.0469134	0.0589449	-1.15559	-2.22167	-2.19816	0.427935
795	20	Female	High school or less	New South Wales	No chronic conditions	1	5	5	0	6	6	10	7	6.5	0.980181	0.838264			0.638112	-0.0637698
796	20	Female	High school or less	New South Wales	Two or more chronic conditions	1	2	4	1	7	7	10	7	7	-2.47579	-0.46961	-1.55598	-3.62595	-2.27491	-2.09219	-2.53987	-2.62297
797	66	Female	University education	New South Wales	Two or more chronic conditions	0	3	9	0	7	7	9	7	7	1.3524	1.11395	-0.0683633	1.3272	-0.401456	0.690366	0.588668	0.37868
798	33	Male	University education	Queensland	No chronic conditions	1	5	1	0	6	5	8	6	6.25	-0.3461	-3.16859			-0.142698	-0.283333
799	28	Female	University education	New South Wales	No chronic conditions	1	5	8	0	7	7	8	7	6.83333	0.733579	-0.0496236		-0.620184	1.08031	-0.404455		2.09071
800	44	Female	University education	Western Australia	No chronic conditions	1	4	10	0	6	6	8	7	6.66667	1.08875	0.524735	-0.983442	-0.903957	1.4705	1.62775	-0.0651774	-0.429118
801	31	Female	University education	New South Wales	One chronic condition	0	1	10	0	3	3	10	7	6.75	1.08875	0.900697		-1.10471	1.4705	1.00205		1.88402
802	27	Female	University education	New South Wales	One chronic condition	1	1	10	0	5	5	8	7	7	0.970842		0.970842		-0.127374		-0.127374
803	50	Female	University education	New South Wales	No chronic conditions	1	5	10	0	7	7	4	7	7	1.03447	0.470451	-2.63902		1.05431	1.21156	0.816864
804	22	Female	University education	Western Australia	No chronic conditions	1	4	6	0	6	5	9	6	6.5	-0.93304	-1.43013			-1.62545	-2.71753
805	54	Male	University education	Queensland	Two or more chronic conditions	1	4	4	0	7	7	8	7	6.75	1.00927	0.925897	1.00538	-0.734849	1.83444	0.221917	-0.142024	0.585923
806	74	Female	University education	Victoria	Two or more chronic conditions	1	5	8	0	6	4	7	7	6.75	-1.06293	-1.06293	-1.06293	0.175723	0.298763	0.298763	0.298763	0.793887
807	65	Female	University education	New South Wales	One chronic condition	1	5	9	0	7	6	10	7	5.5	0.770539	0.581233		-0.841524	0.208118	0.739876		0.636704
808	39	Female	University education	New South Wales	One chronic condition	1	4		0	7	7	8	7	6.83333	1.08875	1.08875	-1.14241	0.524735	1.4705	1.4705	0.662704	1.62775
809	36	Female	University education	New South Wales	One chronic condition	1	5	8	0	5	3	2	6	6.58333	0.549936	-0.0760158		-1.31381	0.847615	0.259822		-0.37393
810	57	Female	University education	New South Wales	Two or more chronic conditions	1	5	7	0	6	4	8	6	6.83333	1.13915	0.0164204	0.63677	-0.204183	-0.0897698	-0.0803127	0.155864	0.559184
811	66	Female	University education	New South Wales	One chronic condition	0	1	9	0	7	7	10	7	7	0.645946	0.725431		-2.14283	0.794621	0.43068		1.47312
812	31	Female	High school or less	Queensland	No chronic conditions	0	3	5	0	6	6	8	6	5.66667	0.305547	-0.306654		-3.48949	-0.0142598	0.399191		-0.649674
813	58	Female	Cert I-IV	Queensland	Two or more chronic conditions	0	2	10	0	7	7	6	7	7	1.00927		1.00927		1.83444		1.83444
814	29	Female	University education	New South Wales	One chronic condition	1	3	10	0	6	3	9	7	7	0.875224	-1.92459			-0.935959	0.514665
815	59	Male	University education	Victoria	No chronic conditions	1	5	7	0	3	1	8	7	6.75	0.953457	1.3524	-0.442111	0.0424192	-0.299692	-0.401456	-0.0897037	0.116989
816	28	Female	University education	Victoria	Two or more chronic conditions	1	1	7	0	6	3	9	7	5.83333	-0.938394	-1.64993	0.900697		0.828327	-0.0679218	1.00205
817	46	Female	University education	Queensland	Two or more chronic conditions	0	2	10	0	6	6	8	7	7	1.3272	0.359831	-0.340166	-1.92356	0.37868	0.401935	1.811	-0.844828
818	42	Female	University education	New South Wales	Two or more chronic conditions	1	5	7	0	1	1	8	6	5.25	-0.436975	-5.76313	-4.32666	-6.59425	0.886556	1.36538	0.171366	-0.472283
819	46	Female	Cert I-IV	New South Wales	No chronic conditions	1	5	5	0	3	3	5	6	4.66667	-2.90335	-0.719515	-2.95242		-0.14436	0.781011	0.65264
820	29	Female	University education	Victoria	No chronic conditions	1	5	7	0	1	1	4	6	6.25	-0.969692	0.855317		-4.00889	0.936066	-1.49353		-1.03577
821	18	Female	High school or less	New South Wales	One chronic condition	1	5	7	0	3	2	8	7	7	1.03447	0.280347		-0.680565	1.05431	0.765876		1.00212
822	72	Male	University education	Western Australia	Two or more chronic conditions	1	5	8	0	7	7	10	7	7	1.24772	1.29812	0.495651	0.462303	0.742621	-0.817651	0.431419	0.561928
823	71	Female	University education	Victoria	One chronic condition	1	1	9	0	3	3	10	7	7	0.524735	-0.229384			1.62775	1.33932
824	40	Female	University education	New South Wales	No chronic conditions	1	4	8	0	7	7	4	7	7	1.3272	1.21864	1.21864		0.37868	-0.453711	-0.453711
825	27	Male	University education	New South Wales	One chronic condition	1	5	10	0	7	7	2	6	6.41667	1.48617	-1.94595	0.175723	-2.26983	-0.349202	-1.78381	0.793887	-3.31441
826	52	Female	University education	Victoria	One chronic condition	1	5	9	0	7	6	9	7	7	1.3524	1.3524	-1.60224	0.850024	-0.401456	-0.401456	-0.644906	-0.155823
827	36	Female	Cert I-IV	Queensland	No chronic conditions	1	4	7	0	3	3	7	7	6.66667	-0.0630643		-0.773799	-0.768198	0.283628		0.364816	0.716432
828	40	Female	University education	Victoria	One chronic condition	0	2	4	0	6	3	7	6	5.25	0.512704	-0.241415			-0.998344	-1.28677
829	72	Female	High school or less	South Australia	Two or more chronic conditions	1	3	8	0	6	6	10	7	7	0.665854	1.00927		-2.31912	1.35219	1.83444		0.912622
830	28	Male	Cert I-IV	New South Wales	No chronic conditions	0	3	6	0	2	1	10	7	7	-0.180174		-2.30638		-0.336811		0.429462
831	18	Female	High school or less	New South Wales	No chronic conditions	1	5	10	0	7	4	10	7	6.5	-1.6018	-2.36635	-3.15177	-2.28766	0.791942	0.864962	0.68427	-0.476416
832	24	Female	University education	Tasmania	No chronic conditions	0	5	10	0	6	3	8	7	6.75	-0.393428	-2.19388	-0.988577	-3.40749	-0.0251245	-1.66707	-1.04144	-1.66103
833	37	Female	University education	Queensland	One chronic condition	1	4	9	0	3	3	10	7	6.33333	1.08875	1.16823			1.4705	1.10656
834	51	Female	University education	New South Wales	One chronic condition	1	5	7	0	2	1	7	6	6.5	0.489717	-0.687297	-3.45137	-0.0200132	-1.52228	-1.92902	-2.67176	-0.948834
835	18	Female	University education	Queensland	No chronic conditions	1	4	6	0	6	5	10	7	7	1.24384	0.745339	-0.928855	-0.84937	-1.23385	0.988254	1.00767	0.643733
836	50	Female	University education	New South Wales	No chronic conditions	1	5	10	0	7	3	8	7	7	1.24772	0.615671	-1.13755	-0.824472	0.742621	-0.517569	-1.07918	-0.793059
837	70	Female	University education	New South Wales	Two or more chronic conditions	1	5	10	0	6	5	7	7	7	0.954981	0.900697			1.41825	1.00205
838	62	Female	University education	New South Wales	Two or more chronic conditions	1	2	9	0	6	6	10	7	6.75	0.946833	0.330748			0.768621	-0.794396
839	47	Male	Cert I-IV	New South Wales	No chronic conditions	1	5	7	1	6	6	7	6	5.91667	-2.00023			-2.55735	-2.2			-0.392921
840	31	Female	Cert I-IV	New South Wales	No chronic conditions	0	3	8	0	3	3	10	7	7	1.37761	1.00927			-1.18159	1.83444
841	49	Female	University education	New South Wales	One chronic condition	1	2	10	0	6	6	7	7	7	1.00927	-1.1216	0.44525		1.83444	2.03248	1.99169
842	21	Female	High school or less	Australian Capital Territory	No chronic conditions	1	5	8	0	1	1	10	7	7	0.00346898	0.917749			-0.104119	-0.427711
843	29	Other/prefer not to say	University education	Queensland	One chronic condition	1	5	7	0	7	7	10	7	7	1.40669	1.29812	-0.216371	-0.376043	0.0147391	-0.817651	0.247059	0.147193
844	71	Female	University education	New South Wales	One chronic condition	1	5	8	0	7	6	9	7	6.83333	-6.74057	1.08875	-0.444325	-0.444325	0.319467	1.4705	1.21437	1.21437
845	29	Female	High school or less	New South Wales	No chronic conditions	1	5	8	0	1	1	9	7	7	-1.04161	-1.8874			-2.45784	-2.69445
846	50	Female	University education	New South Wales	No chronic conditions	1	5	9	0	6	5	8	7	7	0.628622	0.237822	-1.03212	-1.46797	-0.493763	0.257628	-0.129757	-0.27187
847	54	Female	University education	Victoria	No chronic conditions	1	5	7	0	6	3	8	7	6.41667	-1.89481	-4.5409			-1.25058	-3.00679
848	32	Female	University education	New South Wales	No chronic conditions	1	5	10	0	7	7	9	7	7	1.3272	0.970842		0.235299	0.37868	-0.127374		-0.127629
849	53	Female	University education	New South Wales	No chronic conditions	1	4	10	0	6	6	9	7	7	1.24772			0.740203	0.742621			0.0119947
850	65	Female	University education	New South Wales	One chronic condition	0	3	10	0	5	5	10	7	6.75	0.954981	0.477801	0.390966		1.41825	0.883745	1.5755
851	76	Female	University education	Western Australia	No chronic conditions	0	3	10	0	3	2	8	7	7	1.13915	1.29812	-0.824472	-1.9517	-0.0897698	-0.817651	-0.793059	0.498875
852	18	Male	High school or less	New South Wales	One chronic condition	0	3	3	1	3	3	10	7	6.5	0.119853	-1.30424	-1.5096	0.414116	-0.224182	-0.596752	0.0320868	0.818131
853	49	Female	University education	New South Wales	One chronic condition	1	5	7	0	6	3	8	7	6.16667	0.487503	1.24772			-0.218208	0.742621
854	33	Male	University education	New South Wales	No chronic conditions	1	5	5	0	2	2	9	5	4	-0.0704142		-2.88168		0.611438		1.08679
855	54	Female	Cert I-IV	New South Wales	One chronic condition	1	2	7	0	4	4	6	6	6.33333	-1.28741	-0.591348	-2.20099	-0.821223	-0.00553675	0.48165	0.113132	0.3327
856	26	Male	Cert I-IV	Victoria	One chronic condition	1	3	7	0	6	5	8	6	6.33333	0.359831	-0.288349			0.401935	-2.03078
857	45	Female	University education	Victoria	No chronic conditions	0	2	10	0	7	7	10	7	7	1.05967	1.00927			0.274171	1.83444
858	23	Female	Cert I-IV	New South Wales	No chronic conditions	1	5	10	0	6	5	10	7	7	0.665854	-0.847683	-0.719515	-1.42545	1.35219	1.08037	0.781011	0.236378
859	37	Female	Cert I-IV	New South Wales	No chronic conditions	1	2	8	0	2	1	10	7	7	-0.0561688	-1.62912			1.93346	1.30186
860	41	Female	University education	New South Wales	No chronic conditions	0	3	9	0	2	1	7	6	7	0.0759972	0.268315	0.13843	0.456369	-1.00183	-1.86022	0.0639946	-1.39177
861	54	Male	University education	Queensland	Two or more chronic conditions	0	1	10	0	6	6	2	7	6.58333	-0.258467			-2.70463	0.142989			0.326303
862	24	Female	University education	Victoria	No chronic conditions	1	5	8	0	2	1	1	7	7	0.556033		0.364967		1.52001		1.37819
863	44	Male	University education	New South Wales	No chronic conditions	1	4	5	0	7	7	8	6	6.33333	-0.724353	-1.06293	-1.20965	-1.51172	0.141077	0.298763	0.222703	0.132844
864	55	Male	High school or less	Victoria	One chronic condition	1	3	5	0	7	7	10	6	6.5	0.598286	-0.105099	1.29812	-0.380022	-0.689887	-0.936509	-0.817651	-1.97896
865	59	Female	Cert I-IV	Queensland	No chronic conditions	0	3	7	0	3	2	9	6	5.08333	1.00927	-2.29534		1.16823	1.83444	2.41399		1.10656
866	70	Female	University education	New South Wales	One chronic condition	1	3	8	0	7	3	8	7	7	0.679821	0.654621	1.11007	0.512704	-1.0766	-0.296462	-1.2861	-0.998344
867	25	Female	University education	Queensland	No chronic conditions	1	3	9	0	6	5	8	6	6.75	0.0286695	0.581233	0.359831	-0.694315	-0.884255	0.739876	0.401935	0.000875469
868	64	Female	High school or less	Victoria	One chronic condition	1	4	8	0	7	7	10	7	7	0.556033	0.280347	1.03447	1.03447	1.52001	0.765876	1.05431	1.05431
869	22	Male	High school or less	New South Wales	No chronic conditions	1	5	9	0	3	1	8	5	6.16667	-1.25913	-2.24064	-3.17327		-0.819313	-0.935722	-0.480586
870	48	Male	Cert I-IV	Victoria	Two or more chronic conditions	1	4	6	0	7	7	8	7	7	1.08875	0.0841454	0.616862	1.03447	1.4705	-0.352201	-0.401711	1.05431
871	66	Female	University education	Tasmania	Two or more chronic conditions	0	1	8	0	6	6	6	7	5.91667	-0.117349	-0.204183	-0.768198	-1.14241	-0.132567	0.559184	0.716432	0.662704
872	22	Female	High school or less	New South Wales	No chronic conditions	1	5	9	0	6	2	1	7	6.25	0.476548	-1.14241			1.88395	0.662704
873	74	Female	University education	Queensland	No chronic conditions	1	5	4	0	3	3	10	6	6.25	0.997234	0.121904	-4.77358	-4.85306	-0.791651	-0.246952	-1.17672	-0.812783
874	65	Female	University education	New South Wales	Two or more chronic conditions	0	3	4	0	3	3	10	7	7	0.291302	0.623819	-1.07588	-2.09717	-1.33628	0.132058	0.274958	-0.577393
875	46	Female	University education	Queensland	No chronic conditions	1	4	8	0	7	7	9	7	7	-1.01275	0.900697	0.501749	0.954981	1.13586	1.00205	1.10382	1.41825
876	38	Female	Cert I-IV	Tasmania	One chronic condition	0	1	7	0	6	5	6	6	6.33333	0.980181	-1.06293	-2.93448		0.638112	0.298763	0.0296724
877	19	Female	University education	Victoria	Two or more chronic conditions	0	2	5	0	6	6	10	7	6.25	-1.9889	-2.21031			-0.401658	-0.739599
878	26	Male	University education	Queensland	No chronic conditions	1	5	6	0	5	3	8	4	6.5	-2.36583	-1.89601	-1.28507	-6.14041	-2.22875	-2.71944	-2.13268	-2.72549
879	62	Female	University education	New South Wales	Two or more chronic conditions	1	2	9	0	3	3	7	7	6.75	0.544001	0.104053			-1.10608	0.205374
880	58	Female	University education	Queensland	No chronic conditions	1	5	10	0	7	3	10	7	7	0.946833	1.08875	-3.96518		0.768621	1.4705	-0.472097
881	51	Female	University education	New South Wales	One chronic condition	1	5	7	0	6	6	10	7	7	1.19344			-0.167223	0.326425			-0.313005
882	24	Female	University education	New South Wales	No chronic conditions	1	3	10	0	7	7	10	7	7	1.04337	1.43189	0.209766		-1.02508	-0.765397	-0.949573
883	53	Female	Cert I-IV	New South Wales	No chronic conditions	1	5	7	0	6	6	7	6	6.75	1.08875	-6.66108			1.4705	-0.0444735
884	25	Female	University education	New South Wales	One chronic condition	1	5	7	0	5	5	10	7	7	-1.27343	1.27292			-1.02527	-0.0375153
885	69	Female	University education	New South Wales	No chronic conditions	1	5	9	0	7	3	8	7	6.41667	0.954981	1.03447	0.0402052	0.0402052	1.41825	1.05431	1.42106	1.42106
886	39	Female	University education	South Australia	No chronic conditions	1	4	5	0	6	6	7	6	5.91667	0.0245686	0.691055	-1.06293	-0.720011	0.569314	0.572059	0.298763	0.46023
887	61	Female	High school or less	Queensland	Two or more chronic conditions	1	1	8	0	7	7	10	7	5.5	1.11395	1.11395			0.690366	0.690366
888	53	Female	University education	Queensland	Two or more chronic conditions	0	1	10	0	7	7	8	7	7	0.526949	0.13843	-1.04388	-0.1303	0.323681	0.0639946	-0.0377037	-0.156373
889	30	Male	University education	New South Wales	No chronic conditions	1	5	7	0	4	2	7	6	5.25	-0.535345	-1.01253	-2.49082	-2.71192	-0.727006	-1.26151	-0.780668	-0.461953
890	24	Male	University education	New South Wales	No chronic conditions	1	5	10	0	5	5	10	7	7	1.18955		0.0964555		-1.65004		-2.27221
891	44	Female	University education	South Australia	One chronic condition	1	3	8	0	6	5	8	6	5.91667	-0.246708	0.708107	-1.87917	-3.38142	0.0509358	-0.857704	-0.398834	-0.138065
892	58	Male	High school or less	New South Wales	One chronic condition	1	5	6	0	7	7	10	7	7	1.00927	-1.55719	1.00927	-0.314966	1.83444	-0.071732	1.83444	1.03086
893	24	Female	University education	New South Wales	One chronic condition	1	5	8	0	5	2	8	6	6.5	0.813064	-0.632215	0.573085	-0.283668	0.716366	-0.535383	0.0902491	0.923125
894	23	Female	University education	New South Wales	No chronic conditions	1	5	8	0	5	2	10	6	6.75	1.16823	0.464517	-0.0765115		1.10656	-0.742141	-0.0609593
895	26	Other/prefer not to say	University education	Victoria	One chronic condition	1	4	7	0	5	4	10	7	7	-1.06293	-1.06293	0.787592		0.298763	0.298763	-1.22164
896	21	Male	High school or less	Victoria	No chronic conditions	1	4	10	0	2	2	10	6	6.66667	-2.48			-1.37356	-2.0037			-3.31241
897	34	Female	University education	Western Australia	No chronic conditions	1	3	9	0	7	7	10	7	7	1.11395	0.526949			0.690366	0.323681
898	18	Female	High school or less	Western Australia	No chronic conditions	1	4	10	0	4	3	8	7	7	-2.77734	-4.11981			-3.01237	-2.50204
899	38	Female	University education	Australian Capital Territory	One chronic condition	1	5	7	0	7	7	8	6	6.75	1.08875	1.3272	-2.17721		1.4705	0.37868	1.6145
900	18	Male	High school or less	Victoria	No chronic conditions	1	4	5	0	6	2	8	7	7	0.765403	-0.55273	-0.865007		-0.768141	-0.899324	-0.208011
901	45	Female	University education	Victoria	One chronic condition	0	1	6	0	3	3	6	6	5.91667	-1.28433			0.813064	-0.0391774			0.716366
902	29	Female	University education	Queensland	No chronic conditions	1	4	10	0	4	4	7	7	7	0.0707657	-0.962984	-2.86812		-0.780184	-2.68315	-3.18102
903	58	Female	Cert I-IV	New South Wales	Two or more chronic conditions	1	5	7	0	2	2	6	6	6	-1.56531	-0.760848	-1.1967	-0.529411	0.544397	0.388622	0.246509	1.22669
904	58	Female	University education	New South Wales	Two or more chronic conditions	0	2	7	0	6	4	4	7	7	0.501749	0.133137	0.447464		1.10382	1.4017	0.687622
905	32	Other/prefer not to say	Cert I-IV	Queensland	Two or more chronic conditions	0	3	10	0	3	2	10	7	7	0.980181	1.05967	0.0319121	-1.10291	0.638112	0.274171	-0.791166	-0.944144
906	18	Male	High school or less	New South Wales	Two or more chronic conditions	1	5	8	0	3	2	8	6	5.75	-0.891005	-4.42115			-0.405312	-0.4984
907	27	Male	University education	New South Wales	No chronic conditions	1	5	8	0	2	1	8	7	6.33333	-2.66742	-3.07829			-3.0305	-1.55538
908	59	Female	University education	New South Wales	No chronic conditions	0	3	7	0	7	5	6	6	6.58333	1.00927	1.16823	1.08875	-6.74057	1.83444	1.10656	1.4705	0.319467
909	61	Female	University education	Victoria	One chronic condition	1	5	10	0	6	3	1	7	5	0.387312	-0.0577718	-1.09936	0.616862	-1.38928	-1.05408	-0.569758	-0.401711
910	65	Female	University education	Australian Capital Territory	No chronic conditions	1	5	7	0	7	7	8	7	6.75	1.08875	1.3272	1.40669	0.541787	1.4705	0.37868	0.0147391	0.197988
911	19	Male	High school or less	New South Wales	No chronic conditions	1	1	7	0	2	2	8	7	6.41667	-1.28331	-3.1212	-4.71708	-4.11442	-1.45911	-1.51697	-1.03193	-2.65739
912	31	Male	University education	Queensland	One chronic condition	0	1	7	0	6	6	4	4	4.83333	0.470451		-0.723888	-4.35724	1.21156		-0.483567	-0.0734996
913	65	Female	University education	Victoria	One chronic condition	1	4	9	0	5	3	6	6	6.25	0.171839	0.678103	0.678103		-1.18258	0.548253	0.548253
914	64	Female	University education	New South Wales	No chronic conditions	1	4	10	0	7	7	10	7	7	1.3272	1.29812	1.40669	0.30386	0.37868	-0.817651	0.0147391	-0.4509
915	66	Female	University education	Tasmania	One chronic condition	0	2	8	0	2	1	9	7	7	1.05152	0.838264	0.997234	0.512704	-0.375456	-0.0637698	-0.791651	-0.998344
916	18	Female	High school or less	Queensland	No chronic conditions	1	4	8	1	5	3	8	7	6.75	-0.371301	-0.173847	-0.044881		0.637438	0.755307	1.43338
917	59	Male	High school or less	Tasmania	Two or more chronic conditions	0	1	4	0	5	3	8	6	5.66667	0.298652	-0.162396	-1.64457	-3.89454	-1.66409	-1.02607	-2.5217	-1.22031
918	53	Female	University education	New South Wales	No chronic conditions	1	5	9	0	6	5	8	7	7	0.0485164	0.39318	-0.062266	0.114088	0.789386	0.271427	1.26107	0.705501
919	50	Female	Cert I-IV	Tasmania	One chronic condition	0	1	10	0	6	6	5	7	6.75	0.980181	1.03447	0.280347	-1.81625	0.638112	1.05431	0.765876	0.98777
920	46	Male	University education	New South Wales	Two or more chronic conditions	0	3	10	0	7	7	10	7	7	1.48617	1.48617	1.08875	0.483093	-0.349202	-0.349202	1.4705	-0.453965
921	44	Female	University education	New South Wales	No chronic conditions	1	4	10	0	7	6	8	6	6.75	0.121106	0.819688	-0.0208115	-0.442909	-1.22439	-0.351946	-1.92627	-1.06714
922	50	Male	University education	Queensland	Two or more chronic conditions	0	3	7		4	3	10	7	7	1.00927			1.16823	1.83444			1.10656
923	61	Male	University education	New South Wales	One chronic condition	0	5	9	0	7	7	7	7	6.5	-0.192732	-0.970001	-1.54161	-4.59232	-1.2222	-0.753261	-2.04092	-1.11531
924	42	Female	High school or less	Tasmania	No chronic conditions	0	1	4	0	4	4	9	6	6.08333	-0.72955		-1.1967		0.280884		0.246509
925	70	Female	University education	Victoria	Two or more chronic conditions	0	4	9	0	7	7	9	7	6.08333	0.381149	0.293516	0.359831	0.696347	-2.35467	-2.64035	0.401935	-0.765651
926	27	Female	University education	Victoria	No chronic conditions	1	5	7	0	6	6	8	7	7	-0.401576	-1.59564	-1.92087	-1.06293	-0.674752	0.348273	1.01578	0.298763
927	63	Female	High school or less	South Australia	No chronic conditions	1	1	4	0	6	3	3	5	5.5	1.08875	-0.719515	0.652903	-1.71938	1.4705	0.781011	1.32839	0.796147
928	50	Female	University education	New South Wales	One chronic condition	1	5	10	0	7	6	1	6	6.33333	1.05967	1.05967	1.05967	0.464517	0.274171	0.274171	0.274171	-0.742141
929	25	Male	High school or less	New South Wales	No chronic conditions	1	5	10	0	7	6	3	7	7	1.13915	0.696347		-3.36781	-0.0897698	-0.765651		-0.759855
930	49	Female	University education	New South Wales	Two or more chronic conditions	1	2	6	0	2	1	6	6	5.33333	0.0111215	-2.1479	-2.3494	-5.2231	0.224727	-0.619202	-0.399568	-0.990039
931	18	Female	High school or less	Tasmania	No chronic conditions	0	2	8	0	6	6	10	7	7	1.00927			-1.21424	1.83444			1.35549
932	61	Female	University education	Victoria	Two or more chronic conditions	1	3	8	0	7	7	9	7	7	1.08875	-2.29534	1.00927	1.00927	1.4705	2.41399	1.83444	1.83444
933	61	Female	High school or less	Australian Capital Territory	One chronic condition	1	5	9	0	7	7	8	7	7	1.29812	-0.484201	0.892548	0.813064	-0.817651	0.838896	0.352425	0.716366
934	24	Female	University education	Western Australia	One chronic condition	1	3	7	0	6	5	8	7	6.75	-0.283668	0.501749	-1.14241		0.923125	1.10382	0.662704
935	24	Male	High school or less	New South Wales	No chronic conditions	0	1	8	0	6	3	7	7	7	-0.192732		0.464517		-1.2222		-0.742141
936	47	Female	University education	Western Australia	No chronic conditions	1	4	10	0	7	7	9	7	6.83333	1.13915	1.07672		-3.96146	-0.0897698	-1.15559		0.029018
937	56	Female	University education	New South Wales	One chronic condition	0	3	10	0	5	5	10	6	6	1.00927	1.00927		0.44525	1.83444	1.83444		1.99169
938	67	Male	University education	Queensland	Two or more chronic conditions	1	4	8	0	6	6	8	7	6.58333	0.837073	-0.64003	-1.09201	-1.25833	-0.179628	0.417071	-0.897568	0.158124
939	78	Male	University education	Victoria	Two or more chronic conditions	1	5	10	1	7	6	10	7	7	1.21864	1.16823	1.16823	1.24772	-0.453711	1.10656	1.10656	0.742621
940	61	Female	High school or less	South Australia	Two or more chronic conditions	0	1	8	0	7	7	10	7	7	-2.46972	0.494853	0.582486	-0.0378638	-0.107235	-0.546018	-0.260332	-0.496508
941	33	Female	University education	New South Wales	One chronic condition	0	2	9	0	7	7	8	7	7	0.954981	1.00927		0.44525	1.41825	1.83444		1.99169
942	29	Other/prefer not to say	University education	South Australia	No chronic conditions	1	5	10	0	2	1	10	7	7	0.416167	0.14489	-3.13061	-4.16382	0.79536	0.276982	-0.791034	-0.64539
943	56	Female	University education	New South Wales	No chronic conditions	1	5	9	0	6	6	7	6	6.33333	1.18529	1.40669		-1.71427	-0.323202	0.0147391		0.826981
944	34	Female	University education	New South Wales	No chronic conditions	1	3	8	0	6	3	5	7	7	-2.22	-3.57234			-1.0413	0.444253
945	42	Male	University education	New South Wales	No chronic conditions	1	5	6	0	6	6	10	6	6.25	1.11395	0.581233	0.27425		0.690366	0.739876	0.0934786
946	29	Female	University education	New South Wales	One chronic condition	1	5	10	0	6	5	10	7	6.75	-0.182866	-0.250319			-2.19742	0.792616
947	50	Male	University education	New South Wales	No chronic conditions	0	2	8	0	4	3	10	7	6.75	1.40669	0.660718	-1.5717		0.0147391	0.375935	0.568345
948	23	Male	High school or less	New South Wales	No chronic conditions	1	5	5	0	6	5	7	7	7	0.396792	0.342508	-0.180174	-0.481061	-0.470253	-0.886449	-0.336811	-0.310811
949	18	Female	Cert I-IV	New South Wales	No chronic conditions	1	4	10	0	7	3	10	7	7	1.00927	0.573418	0.476548	-0.750813	1.83444	1.69233	1.88395	0.88875
950	71	Male	University education	Queensland	Two or more chronic conditions	1	4	8	0	3	3	9	6	6.58333	0.716255		-1.92949		-0.208077		-1.38947
951	49	Female	Cert I-IV	New South Wales	One chronic condition	1	3	8	0	7	6	8	7	6.66667	1.11007	1.07672			-1.2861	-1.15559
952	28	Female	University education	New South Wales	No chronic conditions	1	4	8	0	4	2	5	7	7	0.873972	1.48617	1.06328		0.0642491	-0.349202	-0.467509
953	33	Male	University education	Victoria	No chronic conditions	1	5	8	0	6	6	9	6	6.5	-0.0429335		-0.00878011		-1.17978		0.699823
954	24	Male	High school or less	Australian Capital Territory	One chronic condition	1	5	7	0	3	1	7	7	6.75	0.794487	-2.41134	-3.77372	-3.98137	0.42819	-1.14461	-1.19186	-0.528556
955	55	Female	Cert I-IV	New South Wales	Two or more chronic conditions	1	4	7	0	4	1	7	7	7	1.00927	1.03447	0.519134	0.0346037	1.83444	1.05431	1.27613	1.06944
956	32	Female	University education	New South Wales	No chronic conditions	1	1	7	0	6	6	7	7	7	-0.43357	0.0577532			-0.36209	0.312077
957	58	Male	University education	Victoria	Two or more chronic conditions	1	2	10	0	7	7	10	7	7	1.00927	0.813064			1.83444	0.716366
958	67	Female	Cert I-IV	Western Australia	Two or more chronic conditions	0	2	9	0	3	1	10	7	6.75	1.3272	1.3272	0.108918	-4.71744	0.37868	0.37868	-1.53651	-2.11535
959	70	Female	University education	Western Australia	Two or more chronic conditions	1	3	8	0	6	6	8	6	6.5	-0.110453	0.390966	1.03447	-4.07624	1.51727	1.5755	1.05431	1.78903
960	70	Male	University education	Victoria	One chronic condition	1	5	9	0	3	1	7	6	6.5	0.873972	-0.535345	0.359831		0.0642491	-0.727006	0.401935
961	40	Female	University education	Australian Capital Territory	No chronic conditions	1	5	10	0	6	6	10	7	6.75	-1.53141	-2.57022			-2.76166	-2.96763
962	23	Male	Cert I-IV	South Australia	No chronic conditions	1	2	6	0	6	5	6	7	6	-1.30085	-1.12456			-0.350124	0.210378
963	26	Female	University education	New South Wales	Two or more chronic conditions	1	5	8	0	3	3	8	7	6.5	0.794487	0.953457		0.034271	0.42819	-0.299692		-0.532638
964	71	Female	University education	New South Wales	Two or more chronic conditions	0	1	10	0	7	7	10	7	6.75	0.0223546	1.00927	1.00927	-1.60582	1.87338	1.83444	1.83444	0.981764
965	28	Female	University education	New South Wales	No chronic conditions	1	5	10	0	7	7	10	7	7	1.08875			0.733579	1.4705			1.08031
966	22	Female	Cert I-IV	New South Wales	No chronic conditions	1	4	4	0	4	2	7	6	6.25	-0.241415	-0.45586			-1.28677	-1.09095
967	35	Male	University education	Western Australia	Two or more chronic conditions	1	2	7	0	6	3	8	7	7	-0.456659	-2.08042	-4.13246	-1.49066	-2.06838	-2.66381	-1.86919	-0.139148
968	27	Female	University education	South Australia	No chronic conditions	1	3	9	0	7	6	10	7	7	-0.268273	-0.456326	-2.64	-4.62511	0.00214627	-0.466303	-1.32538	-1.78009
969	64	Female	University education	Victoria	No chronic conditions	1	5	9	0	7	7	8	7	7	0.758779	0.102801		-5.79641	0.300171	1.20558		0.760586
970	36	Female	University education	New South Wales	No chronic conditions	0	3	8	0	3	3	6	6	6.58333	-1.08641	-0.822482	-2.34771	-1.25833	-0.545952	0.300237	0.0370722	0.158124
971	62	Male	High school or less	Victoria	One chronic condition	0	1	10	0	7	7	10	7	7	1.08875	1.16823			1.4705	1.10656
972	19	Female	High school or less	Victoria	No chronic conditions	0	3	8	1	6	5	10	7	7	0.361084	0.489717	0.518801	-0.369087	-0.598272	-1.52228	-0.325946	-0.666631
973	48	Female	University education	New South Wales	One chronic condition	0	1	10	0	7	7	10	7	7	1.00927		1.00927		1.83444		1.83444
974	79	Female	University education	Victoria	Two or more chronic conditions	1	5	10	0	6	6	10	7	7	0.745339	1.19344	0.683705	0.813064	0.988254	0.326425	0.899869	0.716366
975	61	Female	University education	Western Australia	No chronic conditions	1	3	8	0	7	7	7	6	6.33333	-0.738503	-1.03933	-2.87557	-3.09773	-2.37885	-3.46892	-2.68798	-1.70493
976	19	Female	High school or less	New South Wales	No chronic conditions	1	4	6	0	5	4	8	6	6.33333	0.946833	1.08875	0.541787	0.763189	0.768621	1.4705	0.197988	0.535928
977	56	Male	University education	Victoria	No chronic conditions	1	4	8	0	7	6	9	7	7	0.036322	-0.797282	1.10192	0.128449	-0.555409	-0.479899	-1.93573	-2.58487
978	64	Female	University education	New South Wales	No chronic conditions	1	5	5	0	7	7	7	7	6.58333	1.21049		1.21049	0.592188	-1.10334		-1.10334	-1.36228
979	41	Female	Cert I-IV	Queensland	No chronic conditions	1	4	6	1	7	7	10	7	7	1.3272	1.16823			0.37868	1.10656
980	24	Male	High school or less	Victoria	No chronic conditions	1	1	5	0	7	5	10	7	7	1.00927	0.501749			1.83444	1.10382
981	59	Female	University education	New South Wales	One chronic condition	1	4	8	0	5	6	9	7	7	1.11395	1.11395	0.0967034	0.549936	0.690366	0.690366	0.533184	0.847615
982	39	Female	University education	South Australia	No chronic conditions	1	4	7	1	3	2	10	6	6.25	-1.3929	-1.33781	-1.70643		-0.871568	0.522065	0.819953
983	23	Other/prefer not to say	High school or less	South Australia	One chronic condition	1	4	7	0	7	7	5	7	7	-0.406414	-0.528485	0.581233	-3.76311	-1.31469	-0.342927	0.739876	0.959092
984	67	Female	University education	New South Wales	One chronic condition	0	3	8	0	4	3	7	6	5.91667	-1.26522	0.193966	-1.38114	0.432421	-0.45904	-0.520018	-0.963621	-1.61184
985	28	Female	University education	Queensland	No chronic conditions	0	3	8	0	7	6	9	7	6.83333	0.954981			-0.529411	1.41825			1.22669
986	51	Female	University education	New South Wales	One chronic condition	1	2	7	0	5	5	10	7	7	0.946833	-0.22717	-0.117349	-0.142549	0.768621	0.0352502	-0.132567	0.647569
987	30	Female	University education	Victoria	One chronic condition	1	5	8	0	6	5	9	7	7	0.0112845	0.0112845	-0.632215	0.3226	-1.05657	-1.05657	-0.535383	-1.44402
988	37	Female	University education	New South Wales	No chronic conditions	1	4	8	0	7	3	7	7	7	1.07672	0.855317	0.544001		-1.15559	-1.49353	-1.10608
989	36	Female	University education	New South Wales	One chronic condition	1	4	10	0	5	5	9	7	7	0.581233	0.635518	-0.540699	-0.492512	0.739876	1.15607	1.72677	1.47057
990	50	Female	Cert I-IV	New South Wales	Two or more chronic conditions	0	2	9	0	6	5	5	7	7	0.44525	0.120186	-0.346959		1.99169	1.3779	1.34352
991	31	Male	University education	New South Wales	Two or more chronic conditions	0	1	2	0	7	7	7	5	6.58333	-0.264069	-0.995201			-0.208627	0.0268754
992	58	Female	University education	New South Wales	One chronic condition	1	5	10	0	7	5	10	7	7	1.03447	1.3272	0.0402052	0.873972	1.05431	0.37868	1.42106	0.0642491
993	26	Female	University education	South Australia	No chronic conditions	1	4	10	0	6	6	10	7	7	1.00927	1.08875			1.83444	1.4705
994	28	Female	University education	New South Wales	No chronic conditions	1	5	10	0	4	3	10	7	6.83333	-0.0452137	-1.55955	-2.7669		-0.168698	-1.41796	-2.02082
995	22	Male	High school or less	New South Wales	One chronic condition	0	2	10	0	5	3	10	7	6.75	-1.69077	-2.47368	-1.19442	-2.55411	-1.1722	-3.41374	-2.17363	-1.70786
996	57	Female	High school or less	New South Wales	One chronic condition	1	5	8	0	3	2	2	6	5.33333	-0.508148	-1.42545	-4.76473	-3.69833	0.618824	0.236378	0.300651	-0.10223
997	27	Female	University education	Victoria	No chronic conditions	1	5	8	0	6	3	8	7	7	0.386285	-0.380786			-1.37841	-1.69064
998	41	Female	University education	New South Wales	No chronic conditions	1	5	5	0	7	3	10	7	6.75	1.11395	1.19344	-0.799496		0.690366	0.326425	0.824171
999	48	Female	High school or less	South Australia	Two or more chronic conditions	1	1	7	0	6	6	8	7	6.75	-0.400385	-0.46811	0.997234		-0.558893	-0.287005	-0.791651
1000	26	Female	University education	New South Wales	One chronic condition	0	1	10	0	5	5	10	7	6.75	0.929509	-0.824472	-1.97549	-2.22209	-0.519763	-0.793059	-1.0025	-0.5603
1001	23	Male	University education	New South Wales	No chronic conditions	0	1	8	0	6	6	10	6	6.5	-0.260457	0.646473	0.67777	0.229674	-0.950307	-0.946089	-1.05383	-0.391999
1002	49	Female	Cert I-IV	New South Wales	No chronic conditions	1	4	5	0	3	1	10	5	6	-0.405677		-0.616022	-2.87208	0.778817		-0.478924	0.15007
1003	54	Female	University education	New South Wales	No chronic conditions	1	5	9	0	6	3	8	7	6.83333	1.00927	1.00927	1.08875	-0.00798181	1.83444	1.83444	1.4705	1.67726
1004	47	Female	University education	New South Wales	No chronic conditions	1	5	8	0	5	4	7	7	6.5	0.954981		0.414177	-0.527197	1.41825		-0.297936	-0.077379
1005	53	Female	University education	New South Wales	No chronic conditions	1	4	10	0	7	7	9	7	7	-2.49154	0.305547	-0.479869	-1.3873	1.29592	-0.0142598	-0.194952	-0.519952
1006	68	Female	University education	New South Wales	Two or more chronic conditions	0	3	7	0	7	7	8	7	7	0.359831	1.03447			0.401935	1.05431
1007	61	Female	University education	New South Wales	One chronic condition	1	5	9	0	4	2	7	6	6.16667	-0.124698	-0.339144	-1.90382	-1.68202	0.195243	0.391071	-0.413983	-0.937621
1008	50	Female	University education	New South Wales	No chronic conditions	1	5	10	0	5	2	10	7	5.16667	0.656835	-1.18497	-0.864456	-2.61915	-1.60053	-1.1113	-2.03597	0.799993
1009	56	Female	Cert I-IV	Queensland	Two or more chronic conditions	1	4	9	0	7	7	5	7	7	0.0832864	1.00927		-1.97768	1.13402	1.83444		0.214328
1010	34	Male	High school or less	New South Wales	No chronic conditions	1	5	0	1	7	7	1	1	2.5	-11.9008	-11.9008	-11.9008	-11.9008	-5.19599	-5.19599	-5.19599	-5.19599
1011	69	Female	High school or less	Western Australia	One chronic condition	1	4	6	0	6	5	10	7	7	0.871613	1.03447	-1.90912	0.549936	-0.194279	1.05431	-0.108943	0.847615
1012	61	Female	University education	New South Wales	No chronic conditions	1	4	10	0	7	7	10	7	7	1.24772	1.08487	0.703304		0.742621	-0.505965	-0.231883
1013	28	Female	University education	New South Wales	No chronic conditions	1	3	8	0	6	5	7	7	7	-0.0748241	-0.448572	-2.59481	-1.71868	0.375681	-0.302691	0.158486	0.591224
1014	74	Female	University education	Queensland	Two or more chronic conditions	1	5	6	0	7	7	3	6	5.25	1.00927	1.19344		-0.760848	1.83444	0.326425		0.388622
1015	28	Female	University education	Western Australia	No chronic conditions	1	5	7	0	3	2	6	5	5.41667	-0.674739			-5.97208	-1.04363			-0.30221
1016	43	Male	University education	New South Wales	No chronic conditions	0	3	7	0	6	6	10	6	6.66667	0.121106	-0.0933397	-0.0378638	-0.854476	-1.22439	-1.02856	-0.496508	0.612898
1017	29	Female	University education	New South Wales	No chronic conditions	1	5	6	0	3	3	9	7	7	1.00927	1.00927	0.223849		1.83444	1.83444	1.65375
1018	67	Female	University education	New South Wales	One chronic condition	0	1	6	0	7	7	10	7	7	1.40669	1.24772			0.0147391	0.742621
1019	53	Male	University education	New South Wales	One chronic condition	0	2	9	0	7	6	10	6	6.75	1.18529	0.345586	0.592188	-1.78926	-0.323202	-0.920089	-1.36228	-1.12423
1020	21	Female	High school or less	New South Wales	One chronic condition	1	4	5	0	4	3	9	6	6.75	-2.42012	-2.72004			-2.64494	-2.92281
1021	27	Female	University education	Australian Capital Territory	One chronic condition	1	5	10	0	3	1	10	7	7	-0.60108	-0.11655	-0.861432		0.638178	0.84487	0.0791299
1022	72	Female	University education	New South Wales	One chronic condition	1	2	9	0	7	7	4	7	6.83333	0.765403		1.19344	0.224871	-0.768141		0.326425	0.233822
1023	22	Male	High school or less	Victoria	One chronic condition	1	5	10	0	7	7	10	7	7	-3.81325	-1.77807	0.163473		0.557262	-2.15038	1.59783
1024	34	Female	Cert I-IV	Victoria	No chronic conditions	1	5	7	0	7	5	8	7	7	0.787863		0.635518	1.08875	1.4965		1.15607	1.4705
1025	59	Female	University education	New South Wales	No chronic conditions	1	5	8	0	7	5	10	7	5.5	1.05967	0.346941	0.685919		0.274171	-0.737937	-0.404201
1026	39	Female	Cert I-IV	New South Wales	No chronic conditions	1	2	7	0	7	5	10	7	7	-0.17038	0.349851		-2.66033	-1.54897	-2.24693		-1.90637
1027	69	Female	University education	Tasmania	Two or more chronic conditions	0	1	10	0	7	7	10	7	7	1.08098	0.78839	-0.33964	-0.473408	-2.48243	-0.244208	0.0702892	0.0180347
1028	33	Female	Cert I-IV	New South Wales	No chronic conditions	1	3	10	0	7	7	10	7	7	-1.60582	1.00927			0.981764	1.83444
1029	21	Female	Cert I-IV	New South Wales	No chronic conditions	1	5	10	0	4	4	5	7	7	1.11395	1.11395	1.11395		0.690366	0.690366	0.690366
1030	74	Female	University education	New South Wales	One chronic condition	1	5	7	0	3	3	8	7	6.5	0.598286	0.708905	-0.983442	-0.082113	-0.689887	0.119733	-0.0651774	-0.412575
1031	65	Female	University education	Queensland	No chronic conditions	0	1	10	0	7	7	10	7	7	0.963885	1.05967			-0.661142	0.274171
1032	69	Female	University education	Queensland	No chronic conditions	0	1	10	0	7	3	10	7	7	-1.49728	-0.178983	-1.1346	-1.03773	0.929165	-0.220952	-0.289749	-0.481373
1033	75	Male	University education	New South Wales	Two or more chronic conditions	1	5	9	0	7	7	10	7	6.83333	1.00927	0.49005	1.08875	0.114088	1.83444	0.0798034	1.4705	0.705501
1034	55	Female	University education	Tasmania	One chronic condition	0	5	5	0	6	6	9	6	6.08333	-0.510145	0.00518726	-1.37584	-1.87302	-1.50714	-1.72897	-2.30133	-0.842503
1035	43	Female	University education	Victoria	No chronic conditions	0	2	7	0	3	3	10	6	7	-0.303515	0.412513	-2.1739		-0.750516	-2.16941	-0.816503
1036	59	Female	University education	New South Wales	No chronic conditions	1	4	9	0	3	3	6	7	6	1.05967	1.05967	-0.312752	-0.0370655	0.274171	0.274171	-0.273207	0.480929
1037	51	Female	University education	Victoria	No chronic conditions	0	2	10	0	7	7	10	7	7	0.813064	0.867348		0.390168	0.716366	1.13256		0.598059
1038	21	Female	High school or less	New South Wales	No chronic conditions	0	1	9	0	5	1	7	7	6.75	-0.0429335	-0.179781	-2.91378	-3.58897	-1.17978	-1.19839	0.217091	1.7076
1039	37	Male	High school or less	New South Wales	One chronic condition	1	2	10	0	7	6	7	6	6.33333	1.05967	-1.62664		-0.0683633	0.274171	1.11267		0.588668
1040	20	Male	University education	Victoria	Two or more chronic conditions	1	4	9	0	4	3	10	7	7	0.255146	-0.376902	1.08875		1.54601	0.285822	1.4705
1041	32	Female	University education	Tasmania	Two or more chronic conditions	0	3	9	0	7	6	10	7	7	0.518801	0.855317	-0.775093	-1.05607	-0.325946	-1.49353	-0.933403	-0.349828
1042	18	Female	High school or less	New South Wales	No chronic conditions	1	4	9	0	3	3	9	7	6.83333	-0.553196			-0.620921	-0.27468			-0.0027923
1043	52	Female	University education	New South Wales	No chronic conditions	1	5		0	6	6	5	7	6.83333	1.40669	-0.824472	-1.76784	-0.896607	0.0147391	-0.793059	-1.6658	-0.756928
1044	52	Male	University education	New South Wales	Two or more chronic conditions	0	1	9	0	2	2	10	7	7	-1.20998	-1.37584	-2.28933	-0.952949	-1.37938	-2.30133	-1.0003	-2.18302
1045	21	Female	Cert I-IV	Victoria	One chronic condition	1	4	7	0	7	7	8	7	7	0.212622	-0.952144	0.732387		1.03776	-0.172916	0.964448
1046	62	Female	University education	New South Wales	Two or more chronic conditions	1	5	8	0	5	3	10	6	7	1.11395	0.623819		0.0338054	0.690366	0.132058		0.092005
1047	66	Female	Cert I-IV	South Australia	Two or more chronic conditions	1	4	8	0	3	3	5	7	6.83333	-2.37871	0.526949			0.801466	0.323681
1048	24	Female	University education	Victoria	One chronic condition	1	5	8	0	5	3	7	7	6.75	-1.05591	-1.11754		-0.536143	-1.63113	-1.71951		-1.70444
1049	71	Female	University education	New South Wales	One chronic condition	1	2	5	0	6	3	10	6	5	-0.824472	0.17539	-1.69054		-0.793059	-0.808194	-2.16051
1050	65	Female	University education	Victoria	One chronic condition	1	5	8	0	7	6	9	6	6.58333	-0.627079	-0.25237	-2.08017	0.0959051	0.440877	0.815386	0.141581	-0.444253
1051	23	Female	University education	New South Wales	No chronic conditions	1	2	8	0	7	7	7	7	7	-0.962633	-0.394287	-1.16368	-0.743796	1.3046	0.113505	-1.48608	-1.04114
1052	29	Male	Cert I-IV	Victoria	One chronic condition	0	2	10	0	3	3	10	7	7	0.900697	1.16823			1.00205	1.10656
1053	48	Female	University education	South Australia	One chronic condition	1	5	9	0	7	6	8	7	7	1.00927	-2.96997	-1.30923		1.83444	1.76162	1.39761
1054	72	Female	University education	New South Wales	One chronic condition	1	5	8	0	7	5	10	7	7	1.16435	1.19344	1.3524	1.24772	-0.869906	0.326425	-0.401456	0.742621
1055	36	Female	University education	New South Wales	One chronic condition	1	4	9	0	7	5	9	7	7	0.526949	-2.52891	-4.52628	-2.41134	0.323681	-1.1404	-0.791171	-1.14461
1056	18	Male	High school or less	South Australia	No chronic conditions	0	2	7	0	3	1	10	7	7	-0.905687	-1.2735			-2.59359	-1.31826
1057	28	Female	University education	New South Wales	No chronic conditions	1	5	9	0	3	1	10	7	7	-0.0630643	-3.08619	-2.17261	-0.983442	0.283628	0.600385	0.481716	-0.0651774
1058	38	Female	University education	New South Wales	No chronic conditions	1	5	8	0	3	1	8	6	6.41667	0.305547	-1.9682	-0.099498		-0.0142598	-0.214239	-0.584893
1059	32	Female	University education	Western Australia	No chronic conditions	1	2	8	0	7	5	10	7	7	1.08875	0.524735	0.652903	-3.49534	1.4705	1.62775	1.32839	1.48332
1060	53	Female	University education	New South Wales	Two or more chronic conditions	0	1	7	0	4	4	6	6	6.16667	1.03447	-0.337952	-0.859381		1.05431	0.506929	0.0563594
1061	35	Female	University education	Victoria	Two or more chronic conditions	1	5	9	0	7	6	8	7	7	1.48617	0.732055		1.48617	-0.349202	-0.637632		-0.349202
1062	20	Female	High school or less	New South Wales	No chronic conditions	1	5	9	1	6	5	7	7	7	1.00927	1.08875			1.83444	1.4705
1063	57	Female	University education	Australian Capital Territory	No chronic conditions	1	5	10	0	7	7	8	7	6.25	1.16823	0.476548	1.16823	1.00927	1.10656	1.88395	1.10656	1.83444
1064	54	Female	University education	New South Wales	Two or more chronic conditions	0	3	5	0	6	3	6	6	5.58333	-1.14241	-1.06293	-4.28675		0.662704	0.298763	1.81259
1065	35	Female	University education	Victoria	One chronic condition	1	4	8	0	5	3	8	7	6.75	-0.915717		-1.99506	-1.98211	-0.337065		0.0420107	0.0658166
1066	18	Female	High school or less	New South Wales	No chronic conditions	1	5	7	0	3	1	8	6	6.33333	-1.54296	-3.04299	-3.17116	-7.21752	-2.22308	-3.26638	-2.96702	-1.26481
1067	41	Female	University education	New South Wales	No chronic conditions	0	3	7	0	6	6	8	6	6.25	-1.06293	-0.983442		-0.958241	0.298763	-0.0651774		-0.845313
1068	26	Male	University education	New South Wales	No chronic conditions	0	2	6	0	6	4	10	7	7	0.683705			0.44525	0.899869			1.99169
1069	32	Female	University education	New South Wales	No chronic conditions	1	2	6	1	3	2	6	6	6.08333	0.176188	-4.32792			0.169243	0.138903
1070	27	Male	University education	Victoria	One chronic condition	1	4	7	0	5	3	10	7	6.75	0.327342	-1.5303	-3.55841		0.393815	-0.155332	-0.493645
1071	21	Male	High school or less	New South Wales	No chronic conditions	1	5	10	0	7	5	10	7	7	1.08875	-0.0392795	-0.990459		1.4705	1.785	1.86471
1072	65	Female	University education	New South Wales	Two or more chronic conditions	1	5	10	0	7	3	9	7	6.5	1.16823	0.745339	0.364967	-0.706564	1.10656	0.988254	1.37819	0.804817
1073	64	Female	University education	South Australia	No chronic conditions	1	2	10	0	7	7	10	7	7	1.00927			0.60422	1.83444			1.26381
1074	74	Female	High school or less	Western Australia	Two or more chronic conditions	0	2	8	0	7	7	5	7	7	0.954981	0.573418	-0.444325		1.41825	1.69233	1.21437
1075	62	Male	University education	New South Wales	No chronic conditions	1	5	8	0	7	6	10	7	7	1.21049	0.909601			-1.10334	-1.07734
1076	18	Male	High school or less	Victoria	No chronic conditions	0	4	7	0	6	6	8	7	6.83333	-3.34197	-1.85434	-0.767641	-2.67499	0.403823	0.628034	-0.0788526	0.727349
1077	27	Female	University education	Tasmania	No chronic conditions	0	2	7	0	5	5	8	6	6.33333	-0.453864	1.24772	-0.703551		1.03502	0.742621	0.478185
1078	29	Female	University education	Western Australia	No chronic conditions	1	1	7	0	6	5	10	1	4	1.19344	1.05967	0.838264		0.326425	0.274171	-0.0637698
1079	58	Female	University education	New South Wales	One chronic condition	1	1	10	0	7	6	8	7	7	0.899172	-1.11081	-0.609228		-0.715887	1.21162	-0.0114493
1080	19	Male	University education	New South Wales	No chronic conditions	1	5	8	0	5	3	10	7	6.75	-0.498912	-0.297418		-2.21394	0.141515	-0.0781185		0.0893266
1081	28	Female	University education	New South Wales	No chronic conditions	1	5	9	0	7	6	7	7	6.5	1.03447	0.581233	-1.25833	-0.117349	1.05431	0.739876	0.158124	-0.132567
1082	39	Female	University education	Western Australia	No chronic conditions	1	5	7	0	6	6	10	7	6.75	-0.802883	-0.958241			-0.831515	-0.845313
1083	57	Female	High school or less	Queensland	Two or more chronic conditions	1	5	10	0	6	3	9	7	7	1.03447	0.280347	1.11395	0.60422	1.05431	0.765876	0.690366	1.26381
1084	49	Female	University education	New South Wales	No chronic conditions	1	5	9	0	7	7	9	7	7	0.813064	1.18529			0.716366	-0.323202
1085	56	Female	University education	New South Wales	Two or more chronic conditions	0	4	10	0	3	2	9	7	6.08333	0.598618	0.470451	1.00927	1.00927	0.912194	1.21156	1.83444	1.83444
1086	20	Female	High school or less	Western Australia	One chronic condition	1	5	9	0	2	2	9	7	6.75	-0.921342	-1.1557	-5.16881		-0.601436	-0.963182	-0.573844
1087	33	Female	University education	Western Australia	No chronic conditions	1	4	5	0	6	5	10	6	7	0.30386	0.370787	-1.95051	-3.46044	-0.4509	-1.70023	0.614734	-0.398768
1088	40	Male	University education	New South Wales	One chronic condition	0	3	7	0	7	7	8	7	7	1.00927	0.954981	1.00927		1.83444	1.41825	1.83444
1089	20	Male	High school or less	New South Wales	One chronic condition	1	4	10	0	5	6	10	7	7	-0.116798	1.05967	-2.88375	-6.25542	-1.96052	0.274171	0.0714811	-0.0375988
1090	29	Male	University education	Victoria	No chronic conditions	1	4	9	0	6	5	8	7	7	-1.80204	-0.956245	0.109189		1.04404	1.28065	1.18163
1091	28	Female	University education	New South Wales	No chronic conditions	1	5	8	0	6	5	8	6	6.16667	-0.983442	-2.03149	-3.72353	-4.28755	-0.0651774	0.20616	0.677906	0.835154
1092	39	Female	University education	Western Australia	One chronic condition	1	5	10	0	7	7	8	6	6.75	-0.178983		-1.11721	-3.39065	-0.220952		-0.117432	0.339244
1093	60	Female	University education	New South Wales	Two or more chronic conditions	1	5	9	0	2	1	7	7	6.75	-0.204183	-0.204183	-1.48502	-2.11067	0.559184	0.559184	1.15789	1.22676
1094	55	Female	University education	Queensland	No chronic conditions	1	5	9	0	5	5	8	6	5.91667	-1.39409	0.334692			-0.987427	0.066005
1095	20	Male	High school or less	Queensland	One chronic condition	1	4	8	0	5	2	8	7	6.83333	-0.632215	0.243115	-1.52232	-5.54475	-0.535383	-1.08008	0.428001	-0.035391
1096	30	Male	University education	New South Wales	No chronic conditions	1	5	4	0	2	1	10	7	7	0.980181	1.08487			0.638112	-0.505965
1097	45	Female	University education	New South Wales	No chronic conditions	0	1	10	0	7	7	10	7	7	0.61157	-5.98386			0.936	-0.122912
1098	56	Male	University education	Victoria	One chronic condition	0	4	8	0	4	3	9	7	6.33333	0.305547	0.685919			-0.0142598	-0.404201
1099	20	Female	High school or less	New South Wales	No chronic conditions	1	5	8	0	7	6	10	6	6.75	0.105463	0.159747		-5.01203	-3.1088	-2.69261		-0.084901
1100	52	Female	University education	New South Wales	One chronic condition	0	2	8	0	4	3	8	6	6.58333	1.16823	0.813064	1.03447	0.310683	1.10656	0.716366	1.05431	0.962
1101	41	Female	University education	New South Wales	No chronic conditions	1	5	8	0	3	2	10	6	6.33333	-0.682162	-1.11241			-0.952756	-0.743253
1102	75	Female	High school or less	Tasmania	One chronic condition	0	1	10	0	7	7	10	7	7	0.745339		0.8844		0.988254		-0.297202
1103	19	Female	High school or less	Victoria	No chronic conditions	1	5	5	0	5	2	8	7	6.75	-1.08363	0.0945738	-1.89573		-1.23625	-0.713651	1.35171
1104	49	Female	University education	New South Wales	No chronic conditions	1	4	8	0	6	6	5	6	6.25	-0.405677	0.200923	-2.06057		0.778817	0.0137505	-0.990171
1105	20	Female	High school or less	New South Wales	No chronic conditions	1	5	7	0	3	2	10	6	7	-1.96947	-0.517628	-3.66695	-1.11807	-1.5997	-0.300201	-2.76087	0.0211973
1106	53	Female	University education	Western Australia	Two or more chronic conditions	0	4	9	0	6	6	8	7	7	0.470451	-0.841585			1.21156	1.75277
1107	81	Male	University education	New South Wales	Two or more chronic conditions	1	5	10	0	6	6	7	7	7	1.11395	1.08487	0.925897	0.145386	0.690366	-0.505965	0.221917	0.597763
1108	18	Female	High school or less	New South Wales	One chronic condition	0	2	8	0	3	2	8	5	6.5	-0.251118	-2.56911	-3.04533		-0.184822	-0.300869	-1.13923
1109	48	Male	University education	Victoria	One chronic condition	1	5	10	0	6	6	8	6	6.33333	-9.33611	-0.216741	-0.742997	0.980181	-2.78304	-0.326201	-0.0637037	0.638112
1110	35	Female	University education	New South Wales	No chronic conditions	1	4	5	0	3	2	6	5	5.58333	-1.43013	-3.98857	-6.32481		-2.71753	-2.83505	-1.63719
1111	34	Male	University education	Victoria	No chronic conditions	1	4	10	0	7	7	10	7	7	1.08875	0.137571			1.4705	1.55022
1112	51	Female	University education	Queensland	No chronic conditions	1	5	8	0	7	7	10	7	7	0.900697	1.08875	-0.449431	0.573418	1.00205	1.4705	1.18353	1.69233
1113	51	Female	University education	New South Wales	Two or more chronic conditions	1	5	7	0	6	6	8	6	5.91667	-1.10016	-1.89647			-1.54719	-0.741793
1114	18	Female	High school or less	South Australia	One chronic condition	1	3	5	0	7	3	10	7	7	0.422264	-1.1842	-2.70161	-3.2326	1.46776	2.24796	1.03234	2.21365
1115	20	Other/prefer not to say	High school or less	New South Wales	One chronic condition	1	5	2	0	5	3	5	6	6.08333	-0.560091		-2.19656	-3.52148	-1.92452		0.261644	-0.337013
1116	25	Male	University education	Victoria	No chronic conditions	1	5	3	0	6	6	9	6	6.25	1.08875	0.524735	0.334631	1.08875	1.4705	1.62775	1.18207	1.4705
1117	46	Female	University education	New South Wales	Two or more chronic conditions	0	1	9	0	6	6	9	6	5.83333	-2.48786	1.00927	-0.821986		1.04144	1.83444	0.621019
1118	30	Female	Cert I-IV	Victoria	No chronic conditions	1	5	7	0	6	5	8	7	7	0.00827219	0.444979	0.842674	1.131	-0.72994	-0.726456	0.171988	-0.739397
1119	53	Female	University education	Queensland	Two or more chronic conditions	1	5	10	0	5	5	9	6	6.58333	0.439316		0.715002		0.0379946		0.792131
1120	42	Female	University education	Queensland	Two or more chronic conditions	0	3	8	0	7	7	10	7	7	0.734106	0.78839	0.970842	-0.585746	-0.660403	-0.244208	-0.127374	0.833266
1121	64	Male	University education	Victoria	One chronic condition	0	2	7	0	1	1	10	7	7	0.305547	-0.89587	-1.7668	-0.515498	-0.0142598	1.33658	0.76403	0.946635
1122	46	Female	University education	South Australia	One chronic condition	1	3	7	0	2	1	8	7	6.83333	-2.80277	-5.02965			-0.867538	-0.616504
1123	67	Male	University education	Australian Capital Territory	One chronic condition	1	5	10	0	6	6	7	7	6.25	0.359831	-0.871467	-1.30731	0.63677	0.401935	-0.420998	-0.563111	0.155864
1124	48	Female	Cert I-IV	Tasmania	No chronic conditions	0	2	9	0	6	6	10	7	6.5	-0.741249	0.817329			-0.74313	-0.610474
1125	20	Female	Cert I-IV	New South Wales	One chronic condition	1	2	10	0	2	1	9	6	6.33333	1.00927		-4.26937		1.83444		1.98491
1126	64	Female	University education	Victoria	One chronic condition	1	4	10	0	7	7	9	7	7	0.501749	0.17539	0.873972	0.536186	1.10382	-0.808194	0.0642491	-0.153629
1127	32	Female	University education	Queensland	No chronic conditions	1	5	8	0	7	6	10	6	7	0.44525	0.44525			1.99169	1.99169
1128	60	Female	University education	New South Wales	No chronic conditions	1	5	9	0	2	1	8	6	6.58333	0.954981	0.925897	0.390966		1.41825	0.221917	1.5755
1129	44	Female	University education	Australian Capital Territory	No chronic conditions	1	5	10	0	7	7	10	7	6.75	-0.453864	-3.15484	-3.51266	-1.53964	1.03502	0.717911	0.194937	-0.860383
1130	55	Male	University education	Queensland	No chronic conditions	0	1	7	0	7	3	7	7	7	-3.13904		-2.38195		0.288355		0.708378
1131	19	Male	High school or less	New South Wales	No chronic conditions	1	5	6	0	5	2	8	7	7	0.168373	-1.16761			1.1217	1.44284
1132	18	Female	High school or less	New South Wales	No chronic conditions	1	5	8	0	4	1	10	7	7	1.00927	1.08875	-0.719515		1.83444	1.4705	0.781011
1133	60	Other/prefer not to say	University education	Queensland	No chronic conditions	0	3	10	0	7	7	10	7	7	1.48617	0.867348	1.24772	0.922159	-0.349202	1.13256	0.742621	-0.191953
1134	38	Female	University education	New South Wales	No chronic conditions	1	2	7	0	3	3	10	7	7	0.592188	1.32332	-0.184917	-2.95631	-1.36228	-1.59779	-2.17465	-1.32383
1135	31	Female	Cert I-IV	Western Australia	Two or more chronic conditions	1	3	6	0	6	3	10	7	6.75	1.00927	1.03447			1.83444	1.05431
1136	47	Female	University education	Victoria	No chronic conditions	1	4	7	0	3	2	9	7	6.83333	-0.442909	-0.394226	-0.878756	-0.45586	-1.06714	-1.00256	-1.20925	-1.09095
1137	18	Male	High school or less	New South Wales	Two or more chronic conditions	1	3	10	0	2	1	10	7	7	0.532085	0.846412			1.29994	0.585857
1138	68	Female	Cert I-IV	New South Wales	No chronic conditions	0	4	3	0	5	5	7	6	6.08333	-1.39727	-1.80792	-1.99722	-0.975626	-2.13615	-3.0584	-2.52664	-1.01763
1139	64	Male	University education	New South Wales	No chronic conditions	1	5	10	0	4	4	8	6	5.41667	0.121106	0.696347	0.0655687	0.034271	-1.22439	-0.765651	-0.640377	-0.532638
1140	28	Female	University education	New South Wales	No chronic conditions	1	2	10	0	5	5	7	6	6.75	-0.0874665	0.566461	1.00927		2.0412	1.15856	1.83444
1141	61	Female	University education	Victoria	No chronic conditions	1	5	9	0	3	2	10	7	6.75	0.734106	0.034271		0.00297326	-0.660403	-0.532638		-0.4249
1142	62	Female	University education	Australian Capital Territory	No chronic conditions	1	5	7	0	2	1	7	5	6.75	1.08875	0.556033	-1.52351	-0.682616	1.4705	1.52001	0.312143	1.02489
1143	32	Female	University education	Western Australia	One chronic condition	1	5	8	0	3	2	2	6	6.08333	0.598286	-1.06886	-1.69451	-4.97524	-0.689887	-1.65493	-1.58607	-1.02338
1144	34	Female	Cert I-IV	Victoria	One chronic condition	1	4	7	0	3	2	8	7	6.83333	0.439316	0.359831			0.0379946	0.401935
1145	35	Female	University education	Victoria	Two or more chronic conditions	1	4	9	0	7	7	10	7	7	1.08875	1.00927			1.4705	1.83444
1146	37	Female	Cert I-IV	Tasmania	Two or more chronic conditions	0	3	4	1	7	7	10	7	7	1.08875	1.00927	1.00927	1.00927	1.4705	1.83444	1.83444	1.83444
1147	68	Female	University education	Western Australia	Two or more chronic conditions	1	5	5	1	2	2	10	5	6.5	1.3524	1.3524		-1.30171	-0.401456	-0.401456		-0.211495
1148	33	Female	University education	New South Wales	No chronic conditions	1	5	10	1	5	1	8	6	6.25	-1.14883	-1.02597			-0.579104	-0.573425
1149	67	Female	University education	New South Wales	One chronic condition	1	5	8	0	7	7	9	7	6.83333	1.131	-1.42342		1.19344	-0.739397	-0.0194776		0.326425
1150	60	Female	University education	New South Wales	No chronic conditions	1	3	3	0	7	6	10	7	7	0.983793	0.573085	-0.371301	-1.00818	-0.103568	0.0902491	0.637438	0.0903152
1151	31	Female	University education	Western Australia	No chronic conditions	1	3	8	1	2	1	9	6	6.08333	-2.80334	-3.31308	-9.31522		-4.24234	-3.6689	-3.70968
1152	40	Female	University education	New South Wales	No chronic conditions	1	5	8	0	3	3	5	7	6.5	-0.0682002	-0.459	-3.99653		-0.692631	0.0587602	-0.972273
1153	54	Female	High school or less	Western Australia	Two or more chronic conditions	0	1	8	0	7	4	8	7	6.66667	1.24772	1.18529			0.742621	-0.323202
1154	56	Female	University education	Victoria	Two or more chronic conditions	1	5	7	0	7	3	9	6	6.75	0.873972	0.65257	0.224375		0.0642491	-0.273692	-0.0869593
1155	25	Female	University education	New South Wales	No chronic conditions	1	5	5	0	6	6	8	5	5.91667	-2.63163	-3.16435	-4.89575	-5.58183	-4.10579	-4.05628	-5.64466	-4.51565
1156	47	Female	University education	New South Wales	No chronic conditions	1	5	8	0	6	6	9	7	5.75	-0.0882648	0.303333	-0.062266	0.0911019	1.06376	1.28981	1.26107	0.181568
1157	50	Female	University education	New South Wales	No chronic conditions	0	1	9	0	4	4	8	6	5.91667	-3.01841	-4.51837		-7.65616	-2.51155	-3.26186		-3.41722
1158	22	Female	Cert I-IV	New South Wales	One chronic condition	1	2	8	0	6	6	8	7	6.66667	1.03447	-1.06293	0.598618		1.05431	0.298763	0.912194
1159	39	Female	University education	New South Wales	No chronic conditions	0	3	8	0	4	4	9	6	6.33333	-1.06293	-1.06293	-1.72381		0.298763	0.298763	0.647635
1160	42	Female	University education	New South Wales	Two or more chronic conditions	1	5	3	0	2	1	6	5	5.83333	0.695155	-0.756747	-3.2413	-2.20471	-0.88151	-1.06495	-1.89802	-0.387983
1161	52	Female	University education	New South Wales	Two or more chronic conditions	1	2	6	0	5	3	7	5	6.75	0.191111	-0.193144	-0.856877	-2.67996	-2.50736	-4.09388	-3.35208	-1.53021
1162	25	Female	University education	Queensland	One chronic condition	1	4	10	0	7	6	10	7	7	-2.29343	-3.90189			0.453267	-0.892497
1163	44	Female	University education	Victoria	Two or more chronic conditions	0	2	8	0	5	5	9	6	6.25	-0.204183	-0.124698	-2.14591		0.559184	0.195243	1.50677
1164	54	Male	University education	New South Wales	No chronic conditions	1	5	8	0	7	6	10	7	6.25	1.08875	1.16823	-0.062266		1.4705	1.10656	1.26107
1165	25	Female	University education	New South Wales	No chronic conditions	1	5	7	0	6	4	7	7	6.75	-0.00342655	-0.401576	-3.61325		-1.75395	-0.674752	-0.114555
1166	27	Female	Cert I-IV	Victoria	No chronic conditions	1	4	9	0	6	6	7	7	6.83333	0.946833	0.671147	0.725431	0.813064	0.768621	0.0144846	0.43068	0.716366
1167	50	Female	University education	New South Wales	No chronic conditions	0	2	8	0	7	6	8	6	5.91667	0.334631	0.501749	-1.28353		1.18207	1.10382	0.93826
1168	19	Male	High school or less	New South Wales	One chronic condition	1	5	9	0	5	5	9	7	6.33333	0.243115	-1.18445			-1.08008	-0.557433
1169	21	Female	University education	Victoria	No chronic conditions	1	5	6	0	7	5	10	7	6.75	0.909601	0.972033	-0.850841	0.510985	-1.07734	-0.0115154	-0.216027	0.626508
1170	49	Male	University education	New South Wales	One chronic condition	1	4	5	0	6	6	10	7	7	0.606434	1.27292	-3.82207		-0.0402598	-0.0375153	0.345643
1171	71	Female	University education	New South Wales	One chronic condition	0	3	7	0	7	6	8	7	7	0.892548			1.3272	0.352425			0.37868
1172	22	Female	High school or less	New South Wales	One chronic condition	0	3	10	0	2	1	10	7	7	1.131	0.855317			-0.739397	-1.49353
1173	18	Male	Cert I-IV	Queensland	No chronic conditions	1	5	7	0	6	5	10	6	7	0.0133355	-0.824472			-1.07934	-0.793059
1174	42	Female	University education	Victoria	One chronic condition	1	5	10	0	7	7	10	7	7	0.44525	-0.0561688		0.900697	1.99169	1.93346		1.00205
1175	53	Female	University education	New South Wales	One chronic condition	1	4	8	0	6	5	8	7	6.58333	1.21864	0.0676197		-1.79154	-0.453711	-0.663147		-0.113148
1176	37	Male	University education	Victoria	No chronic conditions	1	4	6	1	7	6	10	7	7	1.00927	0.598618			1.83444	0.912194
1177	45	Female	University education	Victoria	No chronic conditions	0	4	8	0	7	7	9	6	7	-0.0630643	-3.44715	-1.07588	-1.28353	0.283628	1.22712	0.274958	0.93826
1178	24	Male	University education	New South Wales	One chronic condition	1	5	3	0	6	6	10	7	7	0.162438	-1.19939			-0.832	-1.67453
1179	28	Male	University education	Queensland	No chronic conditions	1	5	6	0	6	3	7	7	6.25	-0.204122	-1.62078	-2.5448	-5.32868	-0.556883	0.012343	-0.540208	-0.658167
1180	42	Female	University education	New South Wales	Two or more chronic conditions	1	5	10	0	7	7	10	7	7	1.00927	1.11395			1.83444	0.690366
1181	49	Female	University education	Queensland	Two or more chronic conditions	0	1	7	0	6	6	10	7	7	0.501749	-0.314742	-1.43976	-1.3552	1.10382	-1.3665	-1.37864	0.349747
1182	60	Female	University education	New South Wales	No chronic conditions	1	5	9	0	7	7	10	7	7	1.37761	1.32332			-1.18159	-1.59779
1183	58	Female	University education	Tasmania	One chronic condition	0	4	8	0	6	5	9	6	6.33333	0.598286	0.3226	-1.14274	-1.55955	-0.689887	-1.44402	-0.939377	-1.41796
1184	72	Male	University education	Victoria	Two or more chronic conditions	1	5	3	0	6	6	8	7	3.91667	-0.369026			-1.64993	-1.7827			-0.0679218
1185	18	Female	University education	Queensland	No chronic conditions	1	2	5	0	6	5	10	7	7	0.134546	-2.35057	-2.6193		-1.91247	-1.95027	-2.17063
1186	23	Other/prefer not to say	University education	Victoria	No chronic conditions	1	4	10	0	3	2	9	6	6.75	-1.85348		-4.32478		-0.858188		-1.0108
1187	54	Female	University education	New South Wales	One chronic condition	1	5	6	0	2	1	8	6	6.75	0.96815	0.17539	0.414116		-1.98798	-0.808194	0.818131
1188	25	Female	University education	New South Wales	No chronic conditions	1	3	7	0	6	6	10	7	6.5	-0.852032	-0.560546	-1.33775	-1.3507	-0.331886	0.0531299	-0.594002	-0.617808
1189	43	Female	University education	Victoria	No chronic conditions	1	5	9	1	7	6	10	7	7	1.00927	0.44525	1.00927	1.00927	1.83444	1.99169	1.83444	1.83444
1190	20	Female	University education	Western Australia	Two or more chronic conditions	1	5	6	0	5	3	6	4	5.75	-3.69738	-2.74541			-1.75909	-0.861371
1191	46	Male	University education	Western Australia	No chronic conditions	1	4	9	0	6	3	4	5	5.91667	0.734106	-4.50471			-0.660403	-0.742381
1192	50	Male	University education	New South Wales	No chronic conditions	1	4	8	0	6	5	8	6	6.08333	-1.03551	0.0286695	-0.3209	-4.30272	-1.78544	-0.884255	-0.922834	-0.641233
1193	32	Female	University education	Victoria	No chronic conditions	1	4	9	0	5	5	8	7	7	0.980181		-0.0561688	0.0337444	0.638112		1.93346	1.20807
1194	70	Female	High school or less	New South Wales	Two or more chronic conditions	0	1	10	1	7	7	9	7	5.33333	-0.719515	0.813064	0.813064		0.781011	0.716366	0.716366
1195	46	Female	University education	New South Wales	No chronic conditions	1	5	9	0	7	6	10	7	7	0.120186	1.00927	1.00927	-0.651481	1.3779	1.83444	1.83444	2.19845
1196	72	Female	University education	Western Australia	Two or more chronic conditions	0	4	9	0	7	7	10	7	7	1.08875	1.08875	0.414116	0.303333	1.4705	1.4705	0.818131	1.28981
1197	28	Female	University education	Victoria	No chronic conditions	0	3	6	0	7	2	4	6	6.58333	0.824823	-0.559782			0.624313	-0.235189
1198	22	Female	University education	New South Wales	One chronic condition	1	5	7	0	5	1	10	7	6.58333	-0.204183	-3.54638			0.559184	1.09978
1199	56	Female	University education	New South Wales	No chronic conditions	0	1	8	0	6	5	8	7	6.75	0.787863	0.340294	0.44525	-2.41156	1.4965	0.417621	1.99169	1.25276
1200	67	Female	University education	South Australia	One chronic condition	1	5	9	0	2	2	9	7	6.83333	1.11395	1.03447	1.19344		0.690366	1.05431	0.326425
1201	24	Male	University education	New South Wales	One chronic condition	1	4	5	0	3	2	8	5	4.83333	-4.43082	-3.34199			-5.33888	-3.38988
1202	60	Other/prefer not to say	University education	Queensland	Two or more chronic conditions	0	3	6	0	6	6	10	6	6.33333	-0.681363	0.330748			0.0246813	-0.794396
1203	41	Female	University education	New South Wales	No chronic conditions	1	2	10	0	3	3	9	7	7	0.518801	0.544001			-0.325946	-1.10608
1204	43	Female	University education	Australian Capital Territory	No chronic conditions	1	5	6	0	6	6	10	6	6.5	-1.65602	-2.91256	-1.79184	-4.00002	-0.740319	-2.04887	-0.769803	-1.05367
1205	43	Male	University education	Australian Capital Territory	One chronic condition	1	5	6	0	2	2	6	6	6.75	-2.01073		-1.74144		-1.75516		-2.33008
1206	59	Female	University education	Queensland	No chronic conditions	1	5	9	0	6	3	9	7	7	-1.85382	1.00927	-2.65121		-1.37257	1.83444	2.22872
1207	44	Female	University education	Australian Capital Territory	One chronic condition	1	5	9	0	6	5	10	7	7	-0.551478	0.0655687	-1.33815	-1.30781	-1.89953	-0.640377	-1.08002	-0.883893
1208	24	Male	High school or less	New South Wales	No chronic conditions	1	4	8	0	4	2	10	7	6.5	-0.742502		-5.70366		0.257078		-0.423576
1209	35	Male	University education	New South Wales	No chronic conditions	1	4	9	0	6	6	10	7	6.75	0.708905	-0.626281			0.119733	1.41831
1210	63	Female	University education	Queensland	No chronic conditions	0	2	7	0	7	7	10	7	7	1.00927	1.16823	-0.585746	-2.71364	1.83444	1.10656	0.833266	1.1629
1211	25	Female	University education	New South Wales	No chronic conditions	1	5	10	0	3	2	7	6	6.33333	-0.196833	-0.337952			0.231374	0.506929
1212	52	Female	University education	Queensland	No chronic conditions	1	2	5	0	5	3	8	6	5.91667	0.44525	-0.498113	-0.719515	-0.719515	1.99169	1.11895	0.781011	0.781011
1213	32	Female	University education	Australian Capital Territory	No chronic conditions	1	5	8	0	3	1	7	7	6.58333	-1.82142	-2.06722	-3.22559	-4.71638	-1.25425	0.165387	0.28376	-1.23685
1214	26	Female	University education	New South Wales	One chronic condition	1	5	10	0	6	6	7	7	7	1.40669	0.519134	-1.82548		0.0147391	1.27613	1.46508
1215	22	Female	University education	New South Wales	No chronic conditions	1	4	10	0	7	7	10	7	7	-1.08499	-6.37869	-6.75165		-2.82746	-1.56196	-2.6159
1216	35	Male	University education	New South Wales	No chronic conditions	1	5	8	0	5	5	9	7	6.5	0.0402052	-0.628271	-0.308342	-0.546796	1.42106	0.325018	-0.0374492	1.05437
1217	44	Female	University education	Victoria	One chronic condition	0	4	7	0	7	7	10	7	7	1.16823	0.102801		0.946833	1.10656	1.20558		0.768621
1218	45	Other/prefer not to say	University education	Victoria	One chronic condition	1	5	10	0	7	7	5	7	7	0.182207	0.900697	0.846412	0.900697	-0.427965	1.00205	0.585857	1.00205
1219	38	Female	University education	South Australia	No chronic conditions	1	4	10	0	7	7	9	7	6.83333	0.801032	0.801032	-0.400633		-1.90973	-1.90973	-3.36429
1220	29	Female	University education	New South Wales	No chronic conditions	1	5	7	0	7	7	10	7	7	0.44525	1.48617		-0.974828	1.99169	-0.349202		-0.0401937
1221	21	Male	High school or less	Victoria	No chronic conditions	1	4	6	0	5	6	10	5	6.25	-5.36417	-4.72119	-3.72822	-4.39374	-3.18355	-1.96403	-2.276	-2.58261
1222	20	Female	University education	Queensland	No chronic conditions	0	3	9	0	5	4	9	6	5.91667	0.034997	-0.0496236			0.207864	-0.404455
1223	65	Female	University education	Australian Capital Territory	Two or more chronic conditions	1	5	10	0	6	6	9	7	6.58333	1.18955	-0.723894			-1.65004	-1.51624
1224	52	Female	University education	New South Wales	No chronic conditions	1	5	5	0	6	3	9	6	6.08333	0.495651		-0.694315	-1.68123	0.431419		0.000875469	0.0398166
1225	31	Female	University education	Victoria	One chronic condition	1	4	7	0	5	3	9	7	6.5	-0.11655	-0.459961			0.84487	0.362622
1226	20	Female	High school or less	New South Wales	No chronic conditions	1	5	10	0	5	3	8	6	6.5	-0.151568	-1.89631	-1.63897	-2.74034	-2.30516	-3.05576	-2.17008	-2.6188
1227	69	Female	University education	New South Wales	Two or more chronic conditions	1	5	10	0	7	7	8	7	6.75	1.05967	1.03447		0.470451	0.274171	1.05431		1.21156
1228	71	Female	University education	Victoria	Two or more chronic conditions	1	4	8	0	1	2	8	7	7	1.08875	1.11395	0.536186		1.4705	0.690366	-0.153629
1229	72	Female	Cert I-IV	Queensland	No chronic conditions	0	3	9	0	7	7	10	7	7	1.03447			1.00927	1.05431			1.83444
1230	33	Female	University education	New South Wales	No chronic conditions	1	5	7	0	7	3	10	7	7	1.3272	-0.70435	-0.155439		0.37868	-0.499252	-0.492303
1231	43	Female	University education	New South Wales	Two or more chronic conditions	1	5	10	0	7	7	10	7	7	1.05152	1.48617	-1.56114	-1.309	-0.375456	-0.349202	-2.02524	-0.999751
1232	50	Female	University education	New South Wales	Two or more chronic conditions	1	3	8	0	3	1	9	6	6.5	0.464849	0.470451			0.859939	1.21156
1233	54	Male	Cert I-IV	New South Wales	Two or more chronic conditions	1	5	7	0	7	7	6	6	5.58333	-0.141751	-0.719515	-0.773799	-0.719515	1.62501	0.781011	0.364816	0.781011
1234	20	Male	High school or less	New South Wales	No chronic conditions	1	3	8	0	3	2	10	7	7	1.3524	1.3272			-0.401456	0.37868
1235	44	Male	Cert I-IV	South Australia	One chronic condition	1	3	5	0	6	3	8	5	5.91667	-3.62495	-3.62666			-1.13857	0.486282
1236	21	Female	High school or less	New South Wales	No chronic conditions	1	5	7	0	4	3	8	7	7	1.11395	-0.971192		-0.148877	0.690366	-0.869119		-0.444549
1237	33	Female	University education	New South Wales	No chronic conditions	1	5	6	1	6	6	8	7	6.58333	1.21864	0.138491	0.2605	-0.217933	-0.453711	-1.05207	-0.907765	-0.442059
1238	65	Male	University education	Queensland	Two or more chronic conditions	0	1	10	0	7	7	8	6	6.16667	-3.09333	-1.70581	-2.35011	-3.66129	-2.82217	-3.47166	-3.92791	-3.52532
1239	32	Female	University education	Queensland	No chronic conditions	1	4	6	1	3	2	8	5	5.41667	-0.824472	-0.529744	-2.88874		-0.793059	-0.37539	0.718254
1240	18	Male	High school or less	New South Wales	No chronic conditions	0	1	9	0	6	5	8	6	7	0.266101	0.2605			-0.556149	-0.907765
1241	19	Male	High school or less	New South Wales	One chronic condition	1	5	5	0	3	2	10	5	6.33333	-1.12007	-1.88256	-5.32928	-5.8414	-2.10477	-2.05452	-1.65115	-1.24899
1242	30	Female	Cert I-IV	New South Wales	No chronic conditions	0	1	6	0	4	3	8	6	6	1.08875	0.0172187	0.114088	-0.313943	1.4705	0.897125	0.705501	-0.389065
1243	26	Female	University education	Victoria	No chronic conditions	1	4	8	0	2	1	6	6	6.16667	-0.80543			-0.737148	-1.12953			-2.1967
1244	48	Female	University education	New South Wales	No chronic conditions	1	4	10	0	7	7	7	7	7	-2.37482	0.980181	-3.54962		2.77793	0.638112	1.06713
1245	68	Female	University education	New South Wales	Two or more chronic conditions	1	5	8	0	3	3	8	7	6.66667	1.29812	0.581233	0.549936	-0.60108	-0.817651	0.739876	0.847615	0.638178
1246	36	Female	University education	New South Wales	One chronic condition	1	3	10	0	2	2	9	7	7	1.16823	1.05967	0.44525	1.05967	1.10656	0.274171	1.99169	0.274171
1247	44	Female	High school or less	Tasmania	Two or more chronic conditions	0	2	10	0	7	7	10	7	7	1.00927	1.00927	1.16823	0.60422	1.83444	1.83444	1.10656	1.26381
1248	37	Female	University education	Tasmania	One chronic condition	0	1	8	0	6	5	7	6	6.25	-0.748127	1.03447	-1.43981	-0.014079	-0.00729261	1.05431	0.770099	1.00486
1249	52	Male	University education	New South Wales	No chronic conditions	1	5	1	0	1	1	3	2	5.5	1.40669		-1.47746		0.0147391		-2.59995
1250	47	Female	University education	Victoria	Two or more chronic conditions	1	2	10	0	6	6	10	7	7	-1.74682	-0.971991	-0.359789	-0.707301	-2.32241	-1.84656	-2.26001	-1.28869
1251	33	Female	University education	Australian Capital Territory	One chronic condition	1	5	5	0	2	1	7	6	6.16667	1.05967	-0.331794			0.274171	0.0632605
1252	43	Female	University education	Australian Capital Territory	Two or more chronic conditions	1	5	10	0	7	7	5	7	7	1.24384	-0.681363	-0.681363	-3.80912	-1.23385	0.0246813	0.0246813	0.369449
1253	41	Female	University education	Tasmania	Two or more chronic conditions	0	1	9	0	7	5	9	7	6.75	1.08875		1.27292		1.4705		-0.0375153
1254	26	Female	University education	New South Wales	No chronic conditions	1	4	8	1	6	4	10	6	7	1.11395	1.18529	0.0237639	0.775832	0.690366	-0.323202	-1.44079	-1.12959
1255	76	Female	University education	New South Wales	Two or more chronic conditions	0	1	7	0	7	7	7	7	6.66667	1.00927	1.00927	-0.346959	-1.21084	1.83444	1.83444	1.34352	0.106844
1256	29	Female	University education	New South Wales	One chronic condition	1	5	9	0	2	1	8	7	7	0.389442	-0.810227	-4.20727	-4.59443	-0.142443	0.528966	1.44865	1.37112
1257	19	Male	University education	Victoria	No chronic conditions	1	4	7	0	5	5	10	7	6.75	-0.351393	0.401928	0.181324	-1.04673	1.19501	0.506006	1.1455	0.355222
1258	18	Other/prefer not to say	High school or less	Queensland	No chronic conditions	1	5	5	0	7	5	6	5	7	-1.61277	-3.37319	-0.775239	-2.39395	0.447996	-2.09978	-2.55644	-0.972291
1259	46	Female	University education	Western Australia	No chronic conditions	1	4	8	0	6	5	9	7	6.75	0.457893	0.255146	0.36798	-1.45988	0.326171	1.54601	1.05156	1.49382
1260	39	Female	University education	Western Australia	No chronic conditions	1	5	8	0	7	3	9	7	5.33333	0.322443	-0.405677			0.869947	0.778817
1261	46	Female	Cert I-IV	New South Wales	Two or more chronic conditions	1	3	10	0	6	6	10	7	6.75	1.00927	-1.14241	1.00927	-1.14241	1.83444	0.662704	1.83444	0.662704
1262	20	Male	University education	New South Wales	No chronic conditions	1	5	6	0	6	5	10	3	7	1.16823	0.335158			1.10656	-0.558638
1263	24	Female	University education	Victoria	One chronic condition	1	3	8	0	6	5	9	7	6.5	-0.681363	-0.67693			0.0246813	0.173193
1264	26	Male	University education	New South Wales	No chronic conditions	1	4	7	0	6	6	9	7	4.58333	-1.91266	-2.8611	-5.8621	-6.64126	-0.798252	-2.35426	-2.784	-2.226
1265	45	Female	University education	Victoria	One chronic condition	1	5	8	0	3	2	8	7	6.83333	0.989085	-0.341606			-1.44128	-2.45785
1266	59	Female	University education	Victoria	No chronic conditions	1	5	10	0	6	3	10	7	7	1.3272		0.652903		0.37868		1.32839
1267	28	Female	High school or less	New South Wales	No chronic conditions	1	5	8	0	6	3	6	7	6.75	0.26177	-1.6998	-4.09072		0.4777	-0.24836	0.0472882
1268	65	Female	University education	Victoria	One chronic condition	1	4	7	0	6	3	7	6	6.5	1.19344		-2.8606	0.322932	0.326425		-0.685884	0.158058
1269	27	Male	University education	New South Wales	No chronic conditions	0	1	7	0	4	4	10	7	6.75	0.44525	0.470451			1.99169	1.21156
1270	44	Female	High school or less	New South Wales	No chronic conditions	1	2	10	0	2	4	6	7	6	-4.56409	0.557286			0.219647	0.519804
1271	27	Female	University education	New South Wales	No chronic conditions	1	4	8	0	5	3	10	7	7	-0.613112	-4.15867			-1.98792	-2.57346
1272	64	Female	University education	Western Australia	Two or more chronic conditions	1	5	9	0	6	6	10	7	6.41667	-1.49506	-0.547594	-2.06737	-1.19789	0.657766	0.0769358	-1.45765	0.13065
1273	19	Male	High school or less	New South Wales	No chronic conditions	1	5	4	0	3	2	7	5	6.25	0.176188	-2.22739			0.169243	-0.255261
1274	62	Female	High school or less	New South Wales	No chronic conditions	1	2	10	0	6	6	8	6	5.91667	0.501749	-0.64003			1.10382	0.417071
1275	22	Female	University education	New South Wales	No chronic conditions	1	5	10	0	6	5	10	7	7	1.00927	0.635518	0.476548	-1.07951	1.83444	1.15607	1.88395	1.10388
1276	42	Female	University education	Queensland	No chronic conditions	1	3	5		2	1	8	3	4.58333	-3.68002		-5.17128		-1.49953		-2.07517
1277	29	Male	University education	New South Wales	One chronic condition	1	5	8	0	6	6	5	7	7	-0.411611	-1.05511	-1.44277	-1.52226	-1.17488	-0.65369	-1.05201	-0.688065
1278	33	Female	Cert I-IV	Queensland	One chronic condition	0	1	7	0	6	3	10	6	5.91667	-0.50507	0.146578	-0.611587		0.585184	0.713622	-0.269977
1279	72	Female	University education	Queensland	Two or more chronic conditions	1	5	10	0	7	7	10	7	6.75	0.00907049	-1.68092	1.3272		0.247498	0.696472	0.37868
1280	24	Female	High school or less	Queensland	No chronic conditions	0	2	3	0	3	2	7	4	5.91667	-1.63254	-1.06293			0.104396	0.298763
1281	40	Female	Cert I-IV	South Australia	No chronic conditions	0	1	8	0	6	5	9	7	6.83333	0.297399	0.0416209	-0.312752		-0.663887	-0.860449	-0.273207
1282	39	Female	University education	New South Wales	No chronic conditions	1	2	7	0	7	7	10	7	7	1.03447		-0.498113		1.05431		1.11895
1283	22	Female	High school or less	Victoria	No chronic conditions	1	3	8	0	6	3	10	7	7	-1.28433	-0.046012			-0.0391774	-1.14613
1284	38	Male	University education	Western Australia	Two or more chronic conditions	1	5	10	0	4	3	8	6	5.91667	0.250071	-1.20873			-0.546314	-2.37959
1285	50	Female	University education	Victoria	One chronic condition	0	5	10	0	7	7	10	7	7	1.11395	0.63677			0.690366	0.155864
1286	36	Female	Cert I-IV	New South Wales	Two or more chronic conditions	1	5	10	0	6	6	8	7	6.41667	1.05967		-1.51411		0.274171		-0.0384378
1287	18	Female	University education	Victoria	No chronic conditions	1	5	9	0	2	2	9	7	7	1.00927	0.873972	1.00927	1.00927	1.83444	0.0642491	1.83444	1.83444
1288	25	Male	High school or less	New South Wales	Two or more chronic conditions	1	5	10	0	1	1	8	6	6.25	-5.6394	-2.08577			-0.115167	-0.210035
1289	64	Male	Cert I-IV	Queensland	Two or more chronic conditions	1	3	10	0	7	7	10	7	7	1.19344	1.3524	1.08875	1.24772	0.326425	-0.401456	1.4705	0.742621
1290	35	Male	High school or less	Western Australia	No chronic conditions	1	4	10	0	7	7	8	7	6.83333	1.05967	0.575136			0.274171	0.0674786
1291	67	Female	University education	New South Wales	Two or more chronic conditions	0	3	7	0	7	7	10	7	7	0.175723	-0.983442	0.691055		0.793887	-0.0651774	0.572059
1292	20	Male	High school or less	Western Australia	No chronic conditions	1	5		0	6	6	3	3	3.25	-4.26173	-5.06539	-4.06553	-5.72108	-3.20393	-2.07071	-2.08585	-1.86165
1293	62	Female	University education	New South Wales	One chronic condition	1	4	8	0	6	3	9	7	6.58333	-0.418629	0.757588	-0.629439	0.0346037	0.755011	0.184312	0.121914	1.06944
1294	67	Male	High school or less	New South Wales	Two or more chronic conditions	1	3	8	0	6	4	9	7	6.08333	0.494853	-0.584028			-0.546018	-0.791585
1295	19	Male	High school or less	Western Australia	No chronic conditions	1	5	3	0	6	6	8	7	6.33333	-0.337952		0.266101		0.506929		-0.556149
1296	61	Female	University education	New South Wales	One chronic condition	1	5	9	0	7	7	9	7	7	0.855317	0.997234	-1.71206	-3.07713	-1.49353	-0.791651	-0.477088	-1.35228
1297	48	Male	University education	New South Wales	One chronic condition	1	3	5	0	3	2	8	6	6.41667	-0.659018	-1.89641	-1.97715	-1.34985	-2.74279	-3.20545	-2.87397	-2.10403
1298	32	Female	University education	New South Wales	One chronic condition	1	5	10	0	3	3	5	7	7	1.05967	0.107132			0.274171	0.171733
1299	34	Female	University education	New South Wales	No chronic conditions	1	5	5	0	2	1	10	6	6.75	-1.06293	-1.8033		-1.20405	0.298763	1.01158		0.574319
1300	37	Female	Cert I-IV	Victoria	One chronic condition	1	1	8	0	1	1	9	7	7	-2.40391	1.03447			1.5816	1.05431
1301	49	Female	University education	New South Wales	Two or more chronic conditions	0	3	10	0	6	6	10	7	7	1.1058	0.997234	1.40669		0.0407391	-0.791651	0.0147391
1302	18	Female	High school or less	Tasmania	No chronic conditions	0	1	8	0	7	6	8	7	6.75	0.359831			-0.779734	0.401935			-1.58888
1303	29	Female	University education	New South Wales	No chronic conditions	1	5	5	0	6	6	6	6	6.08333	-1.67513	-3.8517			0.712214	0.977267
1304	40	Female	University education	Tasmania	No chronic conditions	0	1	10	0	5	5	9	7	6.83333	0.329556	-0.0669476		-4.18286	-0.910254	-1.69284		-0.308923
1305	58	Female	University education	Queensland	One chronic condition	1	5	6	0	3	2	8	6	6.58333	-1.25833	-0.822482	-2.88314	-0.768198	0.158124	0.300237	1.06987	0.716432
1306	47	Female	University education	Western Australia	One chronic condition	1	2	9	0	6	6	10	7	6.83333	0.598286	1.07672	-1.27596		-0.689887	-1.15559	-2.81959
1307	36	Female	University education	New South Wales	One chronic condition	1	5	6	0	3	3	10	7	7	0.159747	-0.975626	-3.12137	-4.62805	-2.69261	-1.01763	-1.26834	-1.15609
1308	74	Male	High school or less	New South Wales	Two or more chronic conditions	0	1		0	7	3	9	7	6.5	0.980181	1.03447	0.900697	1.03447	0.638112	1.05431	1.00205	1.05431
1309	55	Female	University education	Western Australia	Two or more chronic conditions	1	1	10	0	1	1	3	7	7	1.00927	-3.45572			1.83444	1.77658
1310	51	Female	University education	New South Wales	No chronic conditions	1	5	5	1	4	4	6	5	6.5	1.00927	0.635518		-1.62054	1.83444	1.15607		1.78507
1311	19	Male	High school or less	Western Australia	No chronic conditions	1	5	10	0	6	6	10	7	7	1.13527	-0.917077	-6.61503	-3.65268	-2.06624	-1.92828	-1.60898	-3.50034
1312	54	Female	University education	New South Wales	Two or more chronic conditions	1	4	9	0	6	6	5	7	7	-0.429916	-0.36213	-0.713357	-2.22199	1.25509	-0.132863	0.337343	0.62206
1313	63	Female	University education	New South Wales	Two or more chronic conditions	0	3	10	0	7	7	10	7	7	1.00538	0.544334	-1.1394	-1.92143	-0.142024	0.495999	0.336072	1.81107
1314	52	Female	University education	Western Australia	One chronic condition	1	5	9	0	6	6	7	6	6.08333	-0.204183	0.541787	-2.38076	-7.08295	0.559184	0.197988	0.824237	-0.235116
1315	38	Female	University education	Victoria	No chronic conditions	0	1	8	0	7	7	8	7	7	1.00927	-2.18704			1.83444	2.1315
1316	57	Male	University education	New South Wales	Two or more chronic conditions	1	2	7	0	3	2	5	6	6.75	0.0979561	-1.23627	-0.392236	-0.0610134	-0.467024	0.527695	0.0907342	0.260858
1317	18	Female	Cert I-IV	New South Wales	Two or more chronic conditions	1	5	10	0	7	7	10	7	7	1.00927	-0.118764			1.83444	2.14894
1318	43	Female	University education	Australian Capital Territory	No chronic conditions	1	5	10	0	7	5	8	5	7	1.3524	0.581233	0.708905	-0.546796	-0.401456	0.739876	0.119733	1.05437
1319	31	Female	High school or less	Western Australia	One chronic condition	1	2	5	0	3	1	10	7	7	1.08875	0.732387	0.732387	0.0346037	1.4705	0.964448	0.964448	1.06944
1320	44	Female	University education	Queensland	Two or more chronic conditions	1	3	9	0	5	5	10	6	6.5	-2.07722	-1.5758	-2.12146	-2.79485	1.96369	2.02191	2.04762	0.395039
1321	72	Female	University education	New South Wales	Two or more chronic conditions	0	1	10	0	3	3	9	6	5.83333	-1.41147	-0.378263	-4.79485	-3.11552	-1.15974	-1.30539	-3.64584	-2.36867
1322	44	Female	University education	Victoria	No chronic conditions	1	5	9	0	6	6	7	7	6.83333	-0.610027	-0.187131	0.00297326	-0.878756	-0.988887	-0.870579	-0.4249	-1.20925
1323	50	Male	University education	South Australia	No chronic conditions	1	3	5	0	4	2	7	5	5.41667	-2.01854	-1.14241	-1.7416	-3.56946	0.229966	0.662704	-0.0161056	0.426156
1324	47	Female	University education	New South Wales	No chronic conditions	1	5	6	0	3	2	6	6	6.41667	0.708905	-0.577931			0.119733	-0.119188
1325	40	Male	University education	Western Australia	One chronic condition	1	5	10	0	7	6	10	7	7	0.305547	0.226063	-0.915717	-6.1837	-0.0142598	0.349681	-0.337065	-2.94542
1326	26	Female	University education	New South Wales	No chronic conditions	1	5	6	0	3	3	10	7	7	-0.0309683	-0.0852525			1.15333	0.737132
1327	21	Male	Cert I-IV	Queensland	No chronic conditions	0	1	8	0	5	3	9	6	5.91667	-1.91527	-4.62686	-3.16002		1.3674	-1.10066	0.199876
1328	35	Female	University education	New South Wales	Two or more chronic conditions	1	4	9		7	7	3	7	6.75	1.05967	1.08875	0.0172187	-3.5229	0.274171	1.4705	0.897125	1.94449
1329	50	Female	University education	New South Wales	One chronic condition	0	1	6	0	3	1	8	6	6.16667	-3.75	-1.52792		-3.14072	-1.6514	0.0763855		-1.58853
1330	61	Male	University education	New South Wales	One chronic condition	1	5	10	0	7	6	9	7	7	1.19344	1.27292	-2.12806	-0.627079	0.326425	-0.0375153	1.05444	0.440877
1331	63	Male	Cert I-IV	New South Wales	Two or more chronic conditions	0	4	8	0	7	7	10	7	7	1.05967	0.892548	0.867348	1.11395	0.274171	0.352425	1.13256	0.690366
1332	35	Female	Cert I-IV	New South Wales	Two or more chronic conditions	1	2	6	0	3	3	10	5	6.16667	0.838264	-1.63008			-0.0637698	1.60572
1333	31	Female	University education	Queensland	No chronic conditions	1	5	9	0	5	5	9	6	6.75	-0.559354	-0.367036			0.168989	-0.689402
1334	50	Female	University education	Tasmania	No chronic conditions	0	1	8	0	6	6	9	6	7	0.891357	-0.145405		-3.26984	0.236567	-1.33977		0.367693
1335	30	Female	University education	New South Wales	No chronic conditions	0	3	9	0	3	2	10	7	7	0.255146	-0.0772074		-3.16002	1.54601	0.143964		0.199876
1336	33	Female	University education	New South Wales	No chronic conditions	1	5	7	0	7	6	10	7	7	1.08875	-0.337952	-2.28703	-0.147848	1.4705	0.506929	1.78232	0.952609
1337	73	Female	University education	New South Wales	One chronic condition	1	5	7	0	6	6	10	7	7	1.3524	1.16823	1.13915	1.24772	-0.401456	1.10656	-0.0897698	0.742621
1338	69	Male	University education	Victoria	Two or more chronic conditions	1	5	10	0	3	3	10	6	7	-0.491901	-5.06942			-2.82105	-4.26116
1339	21	Male	University education	New South Wales	No chronic conditions	1	5	4		6	5	7	7	6.5	1.05967	1.00927	1.05967	1.05967	0.274171	1.83444	0.274171	0.274171
1340	42	Female	University education	Western Australia	No chronic conditions	1	5	10	0	5	5	5	7	6.75	0.561386	-0.394226	-1.06293	-3.34197	-0.933765	-1.00256	0.298763	0.403823
1341	24	Female	University education	New South Wales	No chronic conditions	1	5	10	0	7	6	10	7	7	0.794487	0.953457	-2.80484		0.42819	-0.299692	0.590071
1342	31	Female	Cert I-IV	New South Wales	No chronic conditions	1	2	6	0	6	5	8	7	7	0.980181	0.104053	-0.241082	-2.89603	0.638112	0.205374	0.315306	-0.070002
1343	56	Female	High school or less	Western Australia	Two or more chronic conditions	0	2	7	0	6	5	7	6	5.91667	0.0416209	0.954709	0.158338	-1.95201	-0.860449	-1.2999	0.621569	-0.157781
1344	21	Female	University education	Queensland	Two or more chronic conditions	0	1	9	0	6	3	8	7	6.66667	0.0659014	-0.719515			0.961704	0.781011
1345	45	Female	Cert I-IV	New South Wales	One chronic condition	1	3	9	0	7	7	9	7	6.83333	-0.359686	-2.1498	-0.869416		-1.01721	-1.8227	-0.443768
1346	55	Male	Cert I-IV	South Australia	No chronic conditions	1	3	9	0	6	6	9	7	6.33333	0.470451		-0.560546	-1.68858	1.21156		0.0531299	0.367627
1347	43	Female	University education	New South Wales	Two or more chronic conditions	0	1	8	1	3	3	7	6	6.5	0.134607	-2.44612	-5.48084		-3.02854	-2.84225	-3.71474
1348	36	Female	University education	New South Wales	One chronic condition	1	5	9	0	6	3	10	7	7	1.1562	0.113756	-3.23903	-3.12921	-1.51953	-0.896579	-0.0608271	-0.228644
1349	61	Female	University education	Victoria	One chronic condition	1	4	9	0	7	6	9	7	6.75	-0.0319296	0.954981	-0.0935638	0.954981	1.45719	1.41825	1.3688	1.41825
1350	30	Female	University education	New South Wales	No chronic conditions	1	5	10	0	6	4	6	7	5.5	1.19344	1.19344	-1.25273	-3.51519	0.326425	0.326425	0.50974	-0.19032
1351	23	Female	High school or less	Queensland	No chronic conditions	0	3	8	0	6	4	9	7	7	0.0788528			-5.20446	0.98551			-1.81793
1352	25	Female	University education	New South Wales	No chronic conditions	1	5	7	0	2	2	4	6	5.41667	-2.47787	-3.13826	-3.75781	-2.18993	-0.756862	-0.0872091	0.654052	-0.806668
1353	18	Male	University education	Queensland	No chronic conditions	1	5	6	0	7	6	8	7	7	-1.295		-0.829378		-2.48312		-1.3496
1354	61	Female	University education	New South Wales	No chronic conditions	1	5	8	0	6	6	8	7	7	0.875224	0.740203	-0.380477	-3.31117	-0.935959	0.0119947	-0.00131866	-0.0246965
1355	33	Male	University education	New South Wales	Two or more chronic conditions	1	5	8	0	4	1	8	1	5.58333	-0.00576781	-3.08564			0.373191	-0.1949
1356	52	Female	University education	Victoria	One chronic condition	1	4	10	0	7	7	10	7	6.25	-2.65296	-2.23183	-3.55606	-0.350939	-0.168835	-0.724104	-1.52768	-0.782632
1357	66	Female	University education	Victoria	No chronic conditions	1	5	10	0	7	7	9	7	7	-0.337952	1.03447	1.00927	1.00927	0.506929	1.05431	1.83444	1.83444
1358	53	Male	University education	New South Wales	No chronic conditions	1	5	8	0	6	6	10	7	7	1.03447		0.0655687		1.05431		-0.640377
1359	59	Female	University education	New South Wales	Two or more chronic conditions	0	2	5	0	6	6	7	7	6.5	0.512704	0.855317	0.435433	-2.40358	-0.998344	-1.49353	-1.93847	-0.980996
1360	35	Male	Cert I-IV	Queensland	No chronic conditions	1	3	10	0	6	4	10	5	6.75	-1.06293		-0.655201	1.00927	0.298763		-1.05932	1.83444
1361	22	Female	University education	Queensland	No chronic conditions	1	4	10	0	7	6	10	7	7	1.3524	-0.442909		-4.55724	-0.401456	-1.06714		-0.428945
1362	60	Female	University education	New South Wales	One chronic condition	1	4	7	0	7	5	9	7	7	1.08875	1.03447	0.519134	-0.608896	1.4705	1.05431	1.27613	1.59063
1363	62	Female	University education	Western Australia	Two or more chronic conditions	0	2	10		6	6	9	7	6.83333	0.390168		-1.61959		0.598059		0.128202
1364	48	Female	University education	New South Wales	One chronic condition	1	2	9	0	4	2	9	7	7	-0.418235	-0.251118	-0.0266371	-4.02538	-0.106567	-0.184822	0.119479	1.00777
1365	50	Female	University education	Tasmania	One chronic condition	0	1	10	0	7	6	9	7	6.75	-0.425585	-1.21533		-1.55259	0.221243	1.0744		-0.884188
1366	37	Female	Cert I-IV	New South Wales	No chronic conditions	1	4	7	0	1	1	5	6	6.33333	-1.20873	-1.40224	-4.56467		-2.37959	-1.63705	-2.84023
1367	53	Female	University education	Queensland	One chronic condition	0	1	8	0	4	4	10	7	6.75	0.616862	-1.47973	-1.68123	-1.92783	-0.401711	-0.179817	0.0398166	0.482012
1368	67	Female	High school or less	Queensland	One chronic condition	1	3	8	0	6	6	9	6	6.08333	0.972033	-0.64003			-0.0115154	0.417071
1369	21	Female	University education	Western Australia	No chronic conditions	1	4	8	0	3	1	10	7	6.58333	-0.756747		-3.35476	-6.17604	-1.06495		-0.901282	-1.5839
1370	35	Female	University education	Victoria	No chronic conditions	1	4	9	0	5	5	5	7	6.33333	0.581233	-1.59564	-2.33207	0.581233	0.739876	0.348273	0.888816	0.739876
1371	32	Female	University education	Western Australia	No chronic conditions	1	5	5	0	7	7	8	7	7	1.16823	1.08875	0.549936	-0.0935638	1.10656	1.4705	0.847615	1.3688
1372	53	Female	University education	New South Wales	One chronic condition	1	4	7	0	4	3	10	7	7	1.00927	1.00927	0.954981		1.83444	1.83444	1.41825
1373	55	Male	University education	New South Wales	One chronic condition	1	3	7	0	4	4	10	6	5.75	-2.53554		-4.69955	-4.33764	-1.41969		-0.269248	-2.55284
1374	18	Male	High school or less	New South Wales	One chronic condition	1	2	6	0	3	1	6	7	6.75	0.532303	-0.877958			-2.1301	-0.231817
1375	65	Female	University education	Northern Territory	One chronic condition	0	4	10	0	6	5	7	7	7	0.305547	-0.262351	-2.93332	-4.46384	-0.0142598	-1.83348	-0.799894	0.274651
1376	22	Female	University education	New South Wales	No chronic conditions	1	5	7	0	4	3	8	7	7	0.0407009	0.573418	-0.044881		1.74184	1.69233	1.43338
1377	55	Female	University education	Queensland	No chronic conditions	0	4	10	0	7	7	10	7	7	0.980181	1.29812	1.08487	0.925897	0.638112	-0.817651	-0.505965	0.221917
1378	70	Female	University education	Tasmania	One chronic condition	1	5	8	0	7	6	8	7	7	1.29812	1.11007	-0.67402	0.838264	-0.817651	-1.2861	-1.3358	-0.0637698
1379	49	Female	University education	Queensland	Two or more chronic conditions	0	3	10	0	7	7	10	7	7	0.336682		-0.680565	-1.79105	1.1593		1.00212	0.207634
1380	46	Female	University education	New South Wales	No chronic conditions	1	5	10	0	7	7	10	7	7	0.997234	-0.0407195	1.00927	0.44525	-0.791651	-2.48385	1.83444	1.99169
1381	60	Female	Cert I-IV	New South Wales	One chronic condition	1	2	9	0	7	7	9	7	6.5	0.954981	-0.845632			1.41825	1.0576
1382	44	Female	University education	Western Australia	One chronic condition	0	4	3	0	3	3	7	6	5.58333	-2.86821	-2.6242	-3.33052	-4.60355	-1.98312	-1.6945	-1.37756	-1.7313
1383	39	Female	University education	Queensland	No chronic conditions	1	4	8	0	7	7	6	7	7	1.16823	0.0888879	-0.5463	-4.36703	1.10656	1.48564	1.37515	1.19909
1384	37	Female	University education	New South Wales	One chronic condition	1	2	10	0	7	5	10	7	7	0.598286	-0.308342		-0.481061	-0.689887	-0.0374492		-0.310811
1385	30	Female	University education	Victoria	No chronic conditions	1	1	7	0	6	6	10	7	6.75	-1.18535	-0.55449	-0.910054	0.370787	-2.71723	-1.5729	-1.10152	-1.70023
1386	25	Female	University education	New South Wales	No chronic conditions	1	2	7	0	6	6	9	7	6.83333	-1.58555	-0.664311	-3.21436	-5.70736	-1.61526	-1.40508	0.899747	1.52142
1387	54	Female	High school or less	South Australia	No chronic conditions	0	2	3	0	5	3	8	5	6.25	-1.31627	-2.1603	-0.700249	-5.32329	-3.22285	-2.78589	-1.95282	-2.16111
1388	24	Female	University education	Victoria	No chronic conditions	1	5	8	0	7	7	10	7	7	0.713399	-3.25568	-0.312522	-2.41197	-2.19541	-3.74457	-1.26151	-1.61893
1389	40	Female	University education	Western Australia	No chronic conditions	1	4	7	0	3	3	7	6	6	-2.5644	-2.57845	-3.6262	-7.90306	0.591545	-1.06635	-0.138361	-1.96376
1390	64	Female	University education	Queensland	Two or more chronic conditions	1	3	10	0	7	7	10	7	7	1.00927	1.08875	0.763044	1.00927	1.83444	1.4705	-1.02667	1.83444
1391	45	Female	University education	New South Wales	No chronic conditions	1	4	9	0	3	3	6	7	7	1.19344	1.13915		-0.865007	0.326425	-0.0897698		-0.208011
1392	23	Female	High school or less	South Australia	One chronic condition	1	3	7	0	6	6	2	4	5.25	-1.10906			-4.20032	0.532195			-0.718176
1393	23	Male	Cert I-IV	New South Wales	No chronic conditions	1	1	7	0	6	4	8	7	7	1.08875	1.08875	1.00927	-1.14241	1.4705	1.4705	1.83444	0.662704
1394	43	Male	University education	New South Wales	No chronic conditions	1	2	10	0	7	7	10	7	6.75	0.249049	0.456701	-0.235481	-0.425585	0.873615	0.210312	0.666922	0.221243
1395	33	Female	University education	New South Wales	No chronic conditions	0	5	8	0	5	3	10	7	6.75	1.26477	-1.50928	-2.09362		-0.687142	-0.81194	-0.203006
1396	58	Male	Cert I-IV	New South Wales	Two or more chronic conditions	1	2	8	0	7	7	9	6	6.83333	1.3524	1.11395	-0.64003	0.334692	-0.401456	0.690366	0.417071	0.066005
1397	19	Female	High school or less	New South Wales	No chronic conditions	1	5	7	0	5	1	10	7	7	0.900697	1.00927	-3.31507	-3.99004	1.00205	1.83444	2.446	1.91012
1398	53	Female	University education	New South Wales	Two or more chronic conditions	1	4	8	0	6	5	10	7	7	1.131	1.02632	-0.130796	0.750631	-0.739397	0.40468	-0.477154	-0.349456
1399	20	Female	High school or less	Victoria	No chronic conditions	0	2	9	0	4	3	10	6	6.08333	-1.13706			-2.63526	-1.79107			-1.86781
1400	22	Female	University education	Victoria	One chronic condition	1	5	8	0	3	1	9	6	6.5	-1.89592	-1.37369			-3.91734	-2.48933
1401	19	Female	High school or less	South Australia	No chronic conditions	1	5	7	0	4	3	5	7	6.83333	-2.50092	-1.11111	-2.46054		-0.164729	0.554966	0.531522
1402	32	Female	University education	Queensland	No chronic conditions	0	1	8	0	6	6	8	7	7	0.439316		-0.0943621	-0.903158	0.0379946		0.391367	0.548319
1403	47	Female	University education	New South Wales	One chronic condition	1	5	7	0	6	6	9	7	6.58333	0.0668214	-2.23183	-1.87133		-1.64058	-0.724104	-0.405863
1404	20	Male	High school or less	New South Wales	No chronic conditions	1	5	10	0	5	3	3	7	7	1.48617	-4.02847			-0.349202	-0.0516976
1405	32	Female	University education	New South Wales	No chronic conditions	1	3	5	0	5	3	8	5	6.75	-0.774132	-0.5431			-1.23726	-2.23821
1406	47	Female	High school or less	New South Wales	One chronic condition	0	3	9	0	6	6	9	6	6.33333	-1.14241	-1.30202		-1.49877	0.662704	-0.553228		0.15665
1407	65	Female	University education	Western Australia	One chronic condition	0	2	9	0	6	5	8	7	7	1.13915	-2.02807		1.11395	-0.0897698	1.40362		0.690366
1408	21	Female	High school or less	New South Wales	No chronic conditions	1	5	5	0	6	3	8	7	6.75	-1.3214	-0.9102	-1.27691	-1.75409	-1.81884	-2.72455	-0.130052	-0.664555
1409	48	Male	University education	New South Wales	One chronic condition	0	3	8	0	7	6	9	6	6.08333	-1.11111	-2.68274			0.554966	-0.783856
1410	60	Female	University education	New South Wales	No chronic conditions	0	3	10	0	6	6	9	6	6.33333	0.733579	0.838264			1.08031	-0.0637698
1411	61	Female	Cert I-IV	Victoria	Two or more chronic conditions	0	1	8	1	7	7	10	7	7	1.00927	1.08875			1.83444	1.4705
1412	47	Female	University education	New South Wales	No chronic conditions	1	5	9	0	6	5	6	7	7	0.0164204	-0.436812	-0.326991	-2.87904	-0.0803127	-0.394743	-0.562561	-0.383699
1413	34	Female	University education	New South Wales	No chronic conditions	1	3	10	0	6	6	8	7	6.16667	-1.92722	-3.45349			-3.8096	-2.94198
1414	32	Female	Cert I-IV	New South Wales	No chronic conditions	1	2	10	0	7	6	10	7	6.75	1.24384	0.276464	0.139289	-4.25792	-1.23385	-1.21059	-0.0746345	0.20353
1415	38	Female	Cert I-IV	New South Wales	No chronic conditions	1	5	8	0	5	5	10	7	7	-1.00684	-0.56648	-0.120204	0.3226	-3.4608	-1.90057	-2.1199	-1.44402
1416	47	Female	University education	New South Wales	One chronic condition	0	2	9	0	5	3	8	7	7	1.11395	1.08875		-0.260681	0.690366	1.4705		1.44706
1417	31	Female	University education	New South Wales	No chronic conditions	1	5	3	0	7	7	8	7	7	-2.30387	-2.2477			-2.97898	-1.61918
1418	51	Female	University education	New South Wales	No chronic conditions	1	5	8	0	6	6	10	6	6.08333	-1.72941	-0.694315	-2.16526	-4.2802	0.296019	0.000875469	0.153906	0.507344
1419	52	Female	University education	Queensland	One chronic condition	1	4	7	0	7	7	8	7	7	0.980181		0.501749		0.638112		1.10382
1420	69	Female	High school or less	Victoria	Two or more chronic conditions	0	3	10	0	4	3	10	7	7	0.925897	1.05967	0.900697	0.813064	0.221917	0.274171	1.00205	0.716366
1421	59	Female	University education	New South Wales	No chronic conditions	0	3	10	0	7	6	5	7	7	1.24772		1.3272	1.3272	0.742621		0.37868	0.37868
1422	20	Male	University education	New South Wales	No chronic conditions	0	1	4	0	2	1	10	7	6.25	-2.79552	-2.71263			-2.43814	-3.9903
1423	58	Male	Cert I-IV	Queensland	Two or more chronic conditions	0	1	10	0	5	2	9	5	6.08333	0.0233159	0.900697			1.56952	1.00205
1424	30	Male	University education	New South Wales	No chronic conditions	1	5	7	0	6	3	10	7	7	0.556033	-0.00798181	-0.76204	-2.52353	1.52001	1.67726	0.272763	1.60858
1425	25	Male	University education	Victoria	One chronic condition	0	3	8	0	7	7	7	7	7	1.00927	-0.567441			1.83444	-1.5967
1426	37	Female	High school or less	New South Wales	No chronic conditions	1	1	8	0	3	3	8	7	6.66667	0.402417	0.892548	-1.11721	-1.08687	-0.205883	0.352425	-0.117432	0.0786916
1427	42	Male	University education	New South Wales	No chronic conditions	1	4	3	0	2	1	10	7	7	0.838264	-1.07951	-3.58897	-4.04347	-0.0637698	1.10388	1.7076	0.00770211
1428	47	Female	University education	Queensland	No chronic conditions	1	5	9	0	6	6	10	7	7	1.08875	0.892548	0.0888879		1.4705	0.352425	1.48564
1429	38	Female	University education	Victoria	One chronic condition	1	4	10	0	3	3	10	6	6.75	-0.170834	0.00907049	-1.05289	-1.49728	0.428675	0.247498	0.798891	0.929165
1430	51	Male	University education	New South Wales	No chronic conditions	1	5	10	0	7	2	10	7	6.25	1.16823	0.951098	0.200862	-0.440423	1.10656	-0.558219	1.12982	0.346936
1431	26	Male	High school or less	New South Wales	Two or more chronic conditions	1	4	3	0	2	1	5	3	3.25	-6.43377			-8.80313	-1.608			-2.61657
1432	32	Female	University education	Queensland	No chronic conditions	1	5	10	0	6	3	7	7	7	0.574338	-0.144545			-0.909959	-1.4784
1433	62	Female	University education	New South Wales	Two or more chronic conditions	1	3	8	0	7	7	10	7	7	1.29812	0.753705	1.07672	-0.283668	-0.817651	-1.79215	-1.15559	0.923125
1434	22	Female	University education	Victoria	No chronic conditions	1	5	7	0	4	2	8	7	6.58333	0.855317	-0.084164	-5.28725	-0.682162	-1.49353	-0.389805	-0.43101	-0.952756
1435	64	Male	Cert I-IV	New South Wales	One chronic condition	1	4	10	0	7	6	10	7	7	1.21049	0.997234	0.917749	1.05967	-1.10334	-0.791651	-0.427711	0.274171
1436	36	Female	University education	New South Wales	Two or more chronic conditions	1	5	9	0	4	3	8	6	7	0.518801			-3.83465	-0.325946			-0.452496
1437	31	Male	Cert I-IV	New South Wales	One chronic condition	1	5	10	0	7	7	10	7	7	1.3272	1.3272			0.37868	0.37868
1438	65	Female	University education	New South Wales	No chronic conditions	1	5	10	0	7	7	10	7	7	1.24772	1.08875	1.3272	1.3272	0.742621	1.4705	0.37868	0.37868
1439	50	Female	Cert I-IV	New South Wales	Two or more chronic conditions	1	5	5	0	3	3	5	5	4.91667	-3.05973	-1.68123			-0.147288	0.0398166
1440	31	Female	University education	South Australia	No chronic conditions	1	1	9	0	7	7	7	7	7	1.05967	1.40669		-3.56337	0.274171	0.0147391		0.0658827
1441	66	Female	University education	Victoria	One chronic condition	1	5	10		7	5	10	7	7	1.48617	1.37761	1.32332	1.3524	-0.349202	-1.18159	-1.59779	-0.401456
1442	27	Female	University education	Australian Capital Territory	No chronic conditions	1	5	6	0	5	3	3	6	6.25	-1.82653		-5.89986		-2.31775		-1.54165
1443	36	Male	University education	New South Wales	No chronic conditions	1	5	8	0	7	6	10	7	7	1.3524	0.900697	-0.39445		-0.401456	1.00205	1.3948
1444	30	Male	University education	Queensland	Two or more chronic conditions	1	5	10	0	6	5	10	6	7	0.631634	0.0959051			-0.820396	-0.444253
1445	33	Male	University education	Victoria	Two or more chronic conditions	1	4	8	0	2	1	4	6	6.16667	-0.830135	-0.174488			-0.0286085	-2.5361
1446	22	Female	University education	New South Wales	No chronic conditions	1	5	8	0	3	3	8	6	6.08333	-0.719515	-0.817577	-3.14213	-3.06629	0.781011	0.856776	0.692975	1.15796
1447	53	Male	University education	New South Wales	No chronic conditions	1	5	8	0	5	6	8	7	7	1.05967		1.05152		0.274171		-0.375456
1448	46	Female	Cert I-IV	Victoria	No chronic conditions	0	4	10	0	6	6	10	7	7	0.892548	0.671147		0.838264	0.352425	0.0144846		-0.0637698
1449	57	Female	University education	Victoria	One chronic condition	0	2	8	0	5	2	8	6	7	0.980181	1.29812	-1.01988	-1.16978	0.638112	-0.817651	-0.933698	-2.15848
1450	19	Female	High school or less	Queensland	No chronic conditions	1	5	10	0	6	6	10	7	7	1.16823	0.652903			1.10656	1.32839
1451	69	Female	University education	Western Australia	One chronic condition	1	1	3	0	6	2	5	4	4.75	-1.39727		-6.60493	-5.06248	-2.13615		-2.53984	-2.54704
1452	76	Male	University education	Queensland	Two or more chronic conditions	1	2	10	0	7	7	10	7	7	1.16823	0.175723	-0.0752524	-0.908058	1.10656	0.793887	-0.0284965	1.02445
1453	62	Male	University education	Victoria	One chronic condition	0	5	10	0	7	3	10	7	7	0.842674	1.43189		1.24772	0.171988	-0.765397		0.742621
1454	32	Male	University education	New South Wales	No chronic conditions	1	4	7	0	5	2	8	6	6.33333	-1.11721			-3.24464	-0.117432			-0.412443
1455	66	Male	University education	New South Wales	Two or more chronic conditions	1	5	9	0	7	6	8	7	6.58333	0.544001		1.04763		-1.10608		-2.35192
1456	27	Female	University education	Tasmania	Two or more chronic conditions	0	1	7	0	7	7	10	7	7	1.3524	0.526949	-0.0319296	-1.80353	-0.401456	0.323681	1.45719	0.591855
1457	26	Female	Cert I-IV	Queensland	No chronic conditions	0	3	7	0	3	2	8	6	6.33333	0.838264	0.226063	0.447464	-3.03066	-0.0637698	0.349681	0.687622	0.0163727
1458	55	Male	University education	Australian Capital Territory	One chronic condition	1	4	8	1	1	7	9	7	6.83333	1.00927	0.586369	-0.560546	-2.54309	1.83444	1.71614	0.0531299	-2.48539
1459	22	Male	High school or less	New South Wales	No chronic conditions	1	4	6	0	3	2	8	6	6.83333	0.532303	-0.487158	0.96815	-2.82972	-2.1301	-0.983208	-1.98798	-0.817034
1460	18	Female	High school or less	New South Wales	No chronic conditions	0	2	8	0	7	6	8	7	7	-1.16171	-2.99255			-4.18648	-2.52822
1461	24	Female	University education	Victoria	No chronic conditions	1	5	1	1	1	1	6	3	5.91667	0.989085	-1.03933	-7.3167	-1.611	-1.44128	-3.46892	-5.20881	-3.64051
1462	52	Female	High school or less	New South Wales	One chronic condition	0	2	10	0	7	6	10	7	7	1.08875	0.635518	-1.5766	1.00927	1.4705	1.15607	0.0118063	1.83444
1463	80	Male	High school or less	Queensland	One chronic condition	1	2	10	0	7	6	10	7	6.75	0.929509	1.05152			-0.519763	-0.375456
1464	19	Female	High school or less	Tasmania	No chronic conditions	0	2	10	0	2	2	10	7	7	-2.12585	-1.52004	-1.76459	-4.14346	-1.60263	-1.99213	-1.57271	-2.06546
1465	31	Male	University education	Victoria	One chronic condition	1	5	6	0	2	1	7	3	4.66667	-1.24663		-2.67499	-0.241415	1.18214		0.727349	-1.28677
1466	63	Female	University education	Queensland	No chronic conditions	1	4	5	0	6	5	9	6	6.33333	0.528202	-2.80879			-0.676527	-0.590661
1467	61	Male	High school or less	New South Wales	Two or more chronic conditions	1	4	10	0	6	3	9	6	7	1.16823	-0.337952	-1.06293		1.10656	0.506929	0.298763
1468	24	Female	University education	Victoria	No chronic conditions	1	4	8	0	3	3	9	7	6.75	1.16823	1.40669	-1.3647		1.10656	0.0147391	0.86556
1469	69	Female	University education	Victoria	No chronic conditions	1	5	10	0	5	6	7	6	6	-0.388625	-1.42317	-2.22203	-1.7116	-0.650946	-2.18376	-1.67637	-1.42206
1470	33	Female	University education	New South Wales	No chronic conditions	1	5	2	0	1	1	7	3	4.41667	-0.877958	-5.62307	-5.94854	-5.82007	-0.231817	0.531654	-1.60623	-0.216267
1471	31	Female	University education	New South Wales	No chronic conditions	1	5	7	0	5	3	9	6	6.08333	-0.028627	-0.958241	-0.498912	-1.03773	-0.973817	-0.845313	0.141515	-0.481373
1472	38	Female	University education	New South Wales	One chronic condition	0	1	10	0	7	7	8	5	6.58333	0.214031		-2.66324		-2.27641		-0.397374
1473	55	Female	University education	Northern Territory	No chronic conditions	0	5	9	0	3	3	7	4	5.33333	0.27425	-1.71316	-3.04885	-3.72908	0.0934786	-3.14385	-2.16605	-3.17004
1474	38	Female	University education	Western Australia	No chronic conditions	1	5	9	0	6	6	7	6	6.08333	0.175723	-0.142549	-3.72353	-5.38065	0.793887	0.647569	0.677906	0.212987
1475	35	Male	University education	New South Wales	No chronic conditions	1	5	5	0	6	6	8	7	5.5	0.501749	-0.793398			1.10382	1.49657
1476	59	Female	High school or less	Victoria	One chronic condition	1	3	8	0	2	2	10	7	6.75	-2.22546	-2.00287	-2.86896		0.169686	0.623486	0.690875
1477	28	Female	High school or less	Tasmania	One chronic condition	0	2	8	0	6	4	8	6	5.91667	-1.25913	-0.983442			-0.819313	-0.0651774
1478	45	Female	University education	New South Wales	No chronic conditions	1	5	8	0	7	7	10	7	7	0.980181			0.051656	0.638112			-0.360321
1479	27	Female	University education	Victoria	No chronic conditions	1	5	8	0	7	7	10	7	7	1.00927	-0.0874665	0.00244663	-0.329575	1.83444	2.0412	1.31581	0.168249
1480	52	Female	University education	Queensland	Two or more chronic conditions	1	4	7	0	6	6	9	6	5.58333	-1.16669	-1.99209	-2.38543	-2.95386	-1.15945	-1.55038	-1.097	-1.17551
1481	42	Female	University education	Victoria	No chronic conditions	1	5	10	0	7	7	10	7	7	1.08875	1.16823	0.811872	1.24772	1.4705	1.10656	0.600507	0.742621
1482	51	Male	University education	New South Wales	Two or more chronic conditions	1	5	9	0	6	5	8	7	6.33333	-0.576678	-1.33689	-1.72769	-2.67937	-1.1194	-2.08022	-1.32883	-1.5699
1483	19	Male	High school or less	Tasmania	One chronic condition	0	1	4	0	6	3	10	7	7	-0.479258	-2.13637			-4.48657	-4.95149
1484	44	Female	University education	Tasmania	Two or more chronic conditions	0	3	10	0	5	5	10	7	7	1.16823	1.11395			1.10656	0.690366
1485	28	Female	University education	Victoria	Two or more chronic conditions	1	4	5	0	2	1	5	5	5.75	0.359831	-1.28821			0.401935	-2.01564
1486	57	Male	University education	South Australia	Two or more chronic conditions	0	2	7	1	7	6	10	7	7	-2.24307	-0.887129	-2.1077	-1.25148	-3.40543	0.538484	-1.3983	-0.490468
1487	53	Female	High school or less	Queensland	Two or more chronic conditions	1	3		0	7	3	8	7	6.58333	0.137571	-0.230823		-4.29625	1.55022	-1.58193		-3.27652
1488	40	Female	University education	Tasmania	No chronic conditions	0	1	8	0	6	6	8	7	7	-4.65614	-2.82707	-4.04439	-7.756	-0.678184	0.348415	0.88601	0.747056
1489	25	Other/prefer not to say	University education	Queensland	No chronic conditions	0	1	5	1	4	2	10	5	5.41667	-2.19689	-2.47258	-1.51616		-1.34044	-2.09457	-0.0156674
1490	82	Female	University education	New South Wales	No chronic conditions	1	5		0	3	3	9	7	6.75	1.05967		-2.09117		0.274171		-0.0546848
1491	42	Female	University education	New South Wales	No chronic conditions	0	1	7	0	7	6	9	7	7	0.414177	-1.48172	-1.60293	-1.16708	-0.297936	-1.27311	-0.439983	-0.29787
1492	37	Female	University education	New South Wales	No chronic conditions	0	2	6	0	7	6	7	5	6.25	0.0416209	0.892548		-0.958241	-0.860449	0.352425		-0.845313
1493	47	Female	University education	South Australia	One chronic condition	1	5	10	0	7	7	10	7	7	1.03447	0.867348		-0.0392795	1.05431	1.13256		1.785
1494	69	Female	University education	New South Wales	Two or more chronic conditions	1	2	8	0	6	4	8	7	6.16667	0.0788528		0.439316		0.98551		0.0379946
1495	42	Female	University education	New South Wales	No chronic conditions	1	5	8	0	7	5	8	7	7	0.598286	0.39987	-1.36351	0.549936	-0.689887	-0.503894	0.981419	0.847615
1496	18	Female	University education	New South Wales	No chronic conditions	1	5	2	0	6	3	9	7	6.83333	1.16435	0.842674		-2.96182	-0.869906	0.171988		2.41125
1497	31	Female	University education	New South Wales	No chronic conditions	1	3	10	0	6	6	9	6	7	1.00927	0.158338			1.83444	0.621569
1498	35	Male	University education	South Australia	One chronic condition	1	4	9	0	5	5	7	6	6.58333	0.917749	-0.995534	-1.46964	-3.94014	-0.427711	-1.57521	-2.14335	-1.31853
1499	56	Male	University education	New South Wales	One chronic condition	1	4	10	0	7	6	9	7	6.83333	0.524735	0.541787	0.11329	-0.560546	1.62775	0.197988	-0.271936	0.0531299
1500	56	Female	University education	New South Wales	No chronic conditions	1	5	10	0	7	7	10	7	7	-0.477812	-0.675266	0.0245686	-0.289759	0.814948	0.697079	0.569314	1.2834
1501	50	Female	University education	New South Wales	One chronic condition	0	3	9	0	7	7	9	7	7	1.16823	0.980181	1.08875	1.00927	1.10656	0.638112	1.4705	1.83444
1502	60	Female	Cert I-IV	New South Wales	No chronic conditions	1	5	8	0	6	6	9	7	7	1.08875	1.3272	0.112098		1.4705	0.37868	-0.387794
1503	67	Female	Cert I-IV	Victoria	No chronic conditions	1	4	10	0	6	6	5	7	6.75	1.00927	1.00927	1.00927	1.00927	1.83444	1.83444	1.83444	1.83444
1504	53	Female	University education	Victoria	No chronic conditions	1	4	10	0	7	7	10	7	7	1.08875	0.44525	-0.651481	1.00927	1.4705	1.99169	2.19845	1.83444
1505	42	Female	University education	New South Wales	One chronic condition	1	5	4	0	7	7	5	7	7	0.487503	1.3272			-0.218208	0.37868
1506	53	Female	University education	New South Wales	No chronic conditions	1	5	10	0	6	6	9	7	7	1.11395	-1.42342	0.317307	-0.627079	0.690366	-0.0194776	-0.106313	0.440877
1507	24	Male	University education	Victoria	No chronic conditions	1	5	1	0	1	1	10	2	5.91667	-2.5261	-1.72425		-8.45179	-2.79909	-0.789213		-5.26285
1508	40	Female	University education	Queensland	No chronic conditions	1	5	9	0	5	3	8	6	6.33333	-0.124698	-0.124698	-0.529744	-1.57796	0.195243	0.195243	-0.37539	1.17725
1509	18	Female	High school or less	New South Wales	One chronic condition	1	3	8	0	7	7	10	7	7	1.00927	1.00927			1.83444	1.83444
1510	73	Male	High school or less	Victoria	One chronic condition	0	1	8	0	6	6	9	7	6.58333	0.954981	0.616862			1.41825	-0.401711
1511	47	Female	University education	New South Wales	Two or more chronic conditions	0	3	8	0	5	5	8	7	6.5	-0.173048			-0.118764	1.73274			2.14894
1512	34	Female	University education	New South Wales	No chronic conditions	0	3	9	0	5	5	8	6	6.75	0.721548	-0.756747	-3.51519		-1.54579	-1.06495	-0.19032
1513	62	Male	University education	Australian Capital Territory	One chronic condition	1	5	5	0	4	4	6	6	4.83333	-3.2146	-2.35586		-3.29409	-0.872975	-0.612555		-0.509035
1514	24	Female	University education	New South Wales	No chronic conditions	1	3	7	0	6	6	5	5	6.58333	-0.388625	0.034271	-1.08641		-0.650946	-0.532638	-0.545952
1515	37	Male	University education	Victoria	One chronic condition	1	5	7	0	7	7	10	7	7	1.08875	-0.921009		1.03447	1.4705	1.00064		1.05431
1516	30	Female	University education	Queensland	No chronic conditions	0	2	8	0	7	6	8	7	7	-1.44077	-1.80717	-1.49096	-4.24496	1.07396	0.0677791	-0.795803	0.227336
1517	64	Female	University education	Queensland	Two or more chronic conditions	0	1	8	0	3	1	10	7	7	-0.0200132	1.13915	-1.47887		-0.948834	-0.0897698	-0.318446
1518	37	Female	University education	New South Wales	No chronic conditions	1	4	8	0	3	3	10	5	6.5	-2.06626	-1.7468			-0.138475	0.123701
1519	67	Female	University education	Queensland	Two or more chronic conditions	1	5	6	0	7	7	7	7	7	1.08875	0.334631	0.867348		1.4705	1.18207	1.13256
1520	25	Female	University education	New South Wales	No chronic conditions	1	5	8	0	7	6	6	7	7	0.983793	0.65257	0.431168	-2.25821	-0.103568	-0.273692	-0.611632	0.260505
1521	23	Female	Cert I-IV	Western Australia	One chronic condition	1	3	4	0	3	3	10	6	6.5	-0.405677	-1.67483			0.778817	1.36887
1522	68	Female	High school or less	Queensland	One chronic condition	0	3	10	1	7	6	10	7	6.25	-1.85382	1.08875	1.00927	-0.0392795	-1.37257	1.4705	1.83444	1.785
1523	88	Female	University education	Tasmania	One chronic condition	0	4	9	0	6	6	9	7	6.83333	1.05967	1.13915	1.13915	0.653823	0.274171	-0.0897698	-0.0897698	-1.2739
1524	42	Female	University education	Western Australia	One chronic condition	0	4	7	0	6	6	10	7	6.83333	0.0825424	-1.51782		-3.48896	-3.33975	-1.88715		-0.981326
1525	68	Female	University education	New South Wales	Two or more chronic conditions	1	5	9	0	6	3	7	6	6.08333	-0.837424	-2.95337	-0.891708	-0.971192	-0.816865	-1.94783	-1.23306	-0.869119
1526	45	Female	University education	New South Wales	Two or more chronic conditions	1	5	9	0	7	3	8	7	6.83333	0.162438		-1.07028	-2.06279	-0.832		0.626574	0.313899
1527	26	Female	University education	Western Australia	No chronic conditions	1	4	3	0	2	1	10	6	6.25	0.946833	1.24772			0.768621	0.742621
1528	44	Female	University education	Tasmania	One chronic condition	0	1	6	0	6	6	8	7	6.83333	-0.706564			-1.39819	0.804817			0.466142
1529	47	Female	University education	Queensland	One chronic condition	1	5	7	0	7	7	10	7	7	1.16823	1.19344			1.10656	0.326425
1530	65	Female	University education	South Australia	One chronic condition	1	5		0	6	6	9	7	6.83333	0.63677	1.11395	-0.117349		0.155864	0.690366	-0.132567
1531	20	Female	High school or less	New South Wales	One chronic condition	1	5	8	0	6	6	7	7	7	-0.084164	-0.67252	-3.69754	-5.64281	-0.389805	0.40895	0.875207	0.0403735
1532	21	Female	High school or less	New South Wales	No chronic conditions	0	2	10	0	7	7	1	7	7	-0.0561688	-1.23518		-2.19781	1.93346	-0.599242		1.26185
1533	24	Female	High school or less	South Australia	No chronic conditions	1	1	10	0	7	7	4	7	7	0.489717	-0.277044	-0.609228	-2.26997	-1.52228	-0.145188	-0.0114493	0.352558
1534	37	Female	Cert I-IV	Victoria	No chronic conditions	1	3	7	0	7	7	6	6	6.33333	1.24772	-0.916206	0.150189	-0.254856	0.742621	0.374824	-0.0280582	-0.598691
1535	50	Female	University education	Queensland	No chronic conditions	1	4	10	0	7	7	10	7	7	-0.797275	-0.929157	-0.264558	0.0172187	0.552772	0.351018	0.503262	0.897125
1536	75	Female	University education	Victoria	One chronic condition	1	5	10	0	4	3	10	7	7	1.24772	1.16823		1.16823	0.742621	1.10656		1.10656
1537	23	Female	University education	Australian Capital Territory	One chronic condition	1	5	9	0	7	5	9	7	7	0.892548	-0.235481	-0.235481		0.352425	0.666922	0.666922
1538	37	Male	University education	New South Wales	No chronic conditions	1	5	8	0	6	5	5	7	6.08333	-1.44718	-1.22925		-2.17261	0.121295	1.35446		0.481716
1539	28	Male	University education	Victoria	One chronic condition	1	5	10	0	3	2	2	7	7	1.00927	1.00927			1.83444	1.83444
1540	21	Female	High school or less	New South Wales	No chronic conditions	1	5	10	0	5	5	8	6	7	-0.448572	-0.343886	-1.89481	-2.56911	-0.302691	-1.44677	-1.25058	-0.300869
1541	28	Female	University education	Victoria	One chronic condition	1	5	9	0	7	6	7	7	7	-0.100296	-0.775892	-3.86705	-1.3316	-1.56233	-1.91084	-1.97885	-2.38526
1542	21	Male	University education	New South Wales	No chronic conditions	1	4	10	0	6	5	10	5	5.83333	-1.23393	-0.768996			-1.59945	-0.261005
1543	24	Female	Cert I-IV	New South Wales	No chronic conditions	1	3	4	0	5	3	8	6	6.25	-0.337952	-0.337952	-2.03	-0.901967	0.506929	0.506929	0.978675	0.664178
1544	59	Male	Cert I-IV	New South Wales	One chronic condition	1	3	10	0	7	7	9	7	6.58333	1.3272	1.16823	1.24772	1.40669	0.37868	1.10656	0.742621	0.0147391
1545	67	Male	University education	New South Wales	One chronic condition	1	3	8	0	3	2	9	6	6.25	0.512704	0.464517	0.561386	-0.241415	-0.998344	-0.742141	-0.933765	-1.28677
1546	61	Female	University education	New South Wales	Two or more chronic conditions	1	2	10	0	7	6	7	7	7	1.3272	-2.61355	-0.376043	0.416167	0.37868	1.15161	0.147193	0.79536
1547	25	Female	University education	Queensland	No chronic conditions	1	5	9	0	7	5	5	7	7	-1.32999	-0.00576781	0.0172187	-3.70978	0.602282	0.373191	0.897125	1.67915
1548	28	Female	University education	New South Wales	No chronic conditions	1	5	9	0	7	7	9	6	6.5	-0.584028	-0.051311	-2.75104	-2.27512	-0.791585	-0.841095	-2.15841	-1.9767
1549	22	Male	Cert I-IV	New South Wales	No chronic conditions	1	5	5	0	4	3	7	5	6.75	-2.01434	-2.3908		-2.10671	0.0191924	0.00377795		-0.756739
1550	68	Female	University education	Tasmania	No chronic conditions	0	1	8	0	7	6	8	7	7	0.954981	0.900697	1.00927	0.532085	1.41825	1.00205	1.83444	1.29994
1551	65	Male	University education	Queensland	Two or more chronic conditions	1	4	9	0	7	6	9	7	7	1.3524	1.3524	1.1058	1.131	-0.401456	-0.401456	0.0407391	-0.739397
1552	57	Female	University education	Queensland	One chronic condition	1	1	4	0	7	7	6	6	6.5	1.18529	-1.21017		-1.44419	-0.323202	-0.331164		1.2295
1553	55	Female	University education	Victoria	No chronic conditions	1	5	10	0	7	7	10	7	7	0.317307	-1.19703	-3.49844	-0.885713	-0.106313	-1.35557	-2.27674	-1.74302
1554	28	Female	University education	New South Wales	Two or more chronic conditions	1	5	9	0	7	7	10	7	7	0.917749	0.661971	0.0825424	0.616862	-0.427711	-0.624272	-3.33975	-0.401711
1555	58	Female	University education	New South Wales	Two or more chronic conditions	0	4	10	0	7	7	10	7	5.75	1.08875	1.08875	1.16823		1.4705	1.4705	1.10656
1556	66	Female	University education	Western Australia	Two or more chronic conditions	1	2	10	0	7	7	10	7	7	1.00927	1.00927	0.168373	-3.45401	1.83444	1.83444	1.1217	1.87571
1557	51	Female	University education	Victoria	One chronic condition	0	4	7	0	3	3	4	6	6.33333	-0.601879	-0.522394			-0.339259	-0.7032
1558	71	Male	University education	Victoria	One chronic condition	0	2	8	0	7	7	9	6	6.33333	1.13915	-0.0921481	-0.58228		-0.0897698	-0.912703	-1.47101
1559	61	Female	University education	New South Wales	No chronic conditions	1	5	9		7	7	10	7	7	0.934801			-0.208865	-1.85747			-2.39472
1560	38	Female	University education	New South Wales	No chronic conditions	1	5	9	0	6	6	9	7	6.75	0.3226	-0.39811	-1.01332		-1.44402	-2.97903	-2.23895
1561	57	Female	University education	New South Wales	No chronic conditions	1	3	10	0	7	7	10	7	6.75	0.598618	0.00346898	-1.06293	-0.473711	0.912194	-0.104119	0.298763	-0.638621
1562	19	Female	Cert I-IV	Victoria	No chronic conditions	1	5	8	0	4	4	10	6	7	1.00927	1.24772	-0.734124		1.83444	0.742621	1.26599
1563	34	Female	University education	New South Wales	No chronic conditions	1	4	10	0	7	6	8	7	7	1.13527	0.765403	1.07672	1.29812	-2.06624	-0.768141	-1.15559	-0.817651
1564	19	Female	High school or less	Tasmania	No chronic conditions	0	2	8	0	7	7	10	7	7	1.00927			0.954981	1.83444			1.41825
1565	51	Female	University education	Western Australia	Two or more chronic conditions	1	3	10	0	3	3	7	7	7	-0.646121	-3.57186	-1.75747	-5.09241	0.777344	-1.15856	0.43641	0.499506
1566	68	Male	High school or less	Victoria	One chronic condition	0	1	7	0	7	7	7	7	7	1.21864	-0.159873	1.27292		-0.453711	-0.640815	-0.0375153
1567	52	Female	University education	South Australia	No chronic conditions	1	5	10	0	7	6	10	7	7	1.24772	1.16823			0.742621	1.10656
1568	19	Other/prefer not to say	High school or less	New South Wales	No chronic conditions	1	5	8	0	6	5	10	7	7	0.345586	-1.34646	-1.95866	-3.07016	-0.920089	-0.448344	-0.0348932	0.59055
1569	35	Female	University education	Queensland	One chronic condition	1	1	8	0	6	3	9	7	6.58333	-0.824472	-0.204183	-0.983442	-2.06279	-0.793059	0.559184	-0.0651774	0.313899
1570	48	Male	University education	New South Wales	No chronic conditions	1	2	9	0	7	6	7	7	7	0.0528476	1.37761	-0.051311	0.708905	-0.244462	-1.18159	-0.841095	0.119733
1571	29	Male	Cert I-IV	Victoria	No chronic conditions	1	4	5	0	7	3	10	6	7	-1.48406	-0.893365	-1.80473	-2.61849	0.854032	-0.724275	-1.90968	-0.160525
1572	30	Female	University education	New South Wales	No chronic conditions	1	5	10		3	2	10	7	6.75	-0.283668			-2.05589	0.923125			1.96373
1573	55	Male	High school or less	New South Wales	One chronic condition	1	2	8	1	4	5	8	7	6.08333	-1.54479	-1.52336	-6.07141		-3.18964	-3.35483	-1.61191
1574	57	Female	University education	New South Wales	One chronic condition	0	3	8	0	7	6	6	7	7	0.270596	0.245395	0.191111	-0.934705	-2.8713	-2.09116	-2.50736	-3.49693
1575	45	Male	Cert I-IV	New South Wales	No chronic conditions	1	2	8	0	6	6	10	6	6.75	0.607687	-1.88888	-4.53828	-0.645571	-1.04047	0.703119	-2.47184	-1.05061
1576	35	Female	University education	New South Wales	No chronic conditions	1	5	6	0	5	3	5	5	5.58333	-2.44143	-1.42372	-1.80409	-2.22619	0.111659	-0.355802	0.0341385	0.893268
1577	27	Male	High school or less	Queensland	Two or more chronic conditions	0	2	1	0	4	3	3	3	5.16667	-2.99612	-4.32897	-8.03762		-2.81536	-3.64393	-2.99345
1578	50	Female	University education	New South Wales	One chronic condition	1	5	9	0	6	6	10	7	7	0.78839	1.48617	-0.149899		-0.244208	-0.349202	0.975379
1579	55	Female	Cert I-IV	Queensland	No chronic conditions	1	5	9	0	7	7	3	7	7	1.00927	1.00927		1.00927	1.83444	1.83444		1.83444
1580	72	Female	University education	Tasmania	No chronic conditions	0	3	9	0	6	5	9	7	6.83333	0.0788528	1.03447	0.303333	-0.982643	0.98551	1.05431	1.28981	0.91226
1581	35	Female	University education	New South Wales	No chronic conditions	1	5	10	0	7	3	9	7	7	1.00927	0.192775			1.83444	-0.635877
1582	34	Female	University education	New South Wales	No chronic conditions	1	5	10	0	7	7	10	7	6.25	0.787863	1.03447	0.954981	1.03447	1.4965	1.05431	1.41825	1.05431
1583	30	Female	High school or less	New South Wales	No chronic conditions	1	5	3	0	4	2	6	4	5.41667	-0.996393	-2.35705			-0.0889832	-0.728414
1584	58	Female	University education	Queensland	One chronic condition	1	1		0	6	6	10	6	7	1.00927	-1.185			1.83444	1.27052
1585	69	Female	University education	New South Wales	One chronic condition	0	2	8	0	6	6	9	6	6.33333	0.494853	-0.993483	-2.43534		-0.546018	-1.59798	-0.248614
1586	58	Female	University education	Queensland	Two or more chronic conditions	1	2	8	0	5	3	6	6	6.16667	0.433219	-1.04508		-2.17311	-0.634403	-0.153562		0.160934
1587	62	Male	High school or less	New South Wales	Two or more chronic conditions	1	1	10	0	7	7	10	7	7	0.917749	0.892548	1.05152	-1.16076	-0.427711	0.352425	-0.375456	0.794248
1588	31	Female	University education	Tasmania	Two or more chronic conditions	0	1	8	0	2	1	8	6	6.08333	-0.694315	-1.03779	-1.6079	-4.15259	0.000875469	0.634694	0.119545	1.00327
1589	22	Male	University education	New South Wales	Two or more chronic conditions	1	2	10	1	6	3	10	7	7	-1.01008	-2.21663		-2.85888	-2.20629	-1.83172		-2.31074
1590	64	Female	University education	New South Wales	One chronic condition	1	2	10	0	7	5	10	5	6.75	0.226063	0.925897	0.729696	-1.31261	0.349681	0.221917	-0.89616	-0.258071
1591	23	Female	University education	Victoria	No chronic conditions	1	4	8	0	7	6	7	7	6.83333	0.281599	-1.4689			-0.234332	-0.426232
1592	65	Female	University education	Queensland	Two or more chronic conditions	1	3	9	0	7	7	9	7	6.83333	1.08875	1.00927			1.4705	1.83444
1593	53	Female	University education	New South Wales	One chronic condition	0	3	6	0	2	2	8	7	6.75	1.08875	1.11395			1.4705	0.690366
1594	35	Male	University education	Victoria	No chronic conditions	1	5	8	0	5	2	8	7	6.5	-1.23518	-1.20998			-0.599242	-1.37938
1595	20	Male	University education	Queensland	No chronic conditions	1	5	6	0	7	7	10	7	7	1.16823	1.05967			1.10656	0.274171
1596	23	Male	University education	New South Wales	No chronic conditions	1	5	6	0	3	2	9	5	5.91667	-5.78056	-4.72672	-6.82332	-3.92362	-2.13804	-3.4263	-3.20441	-2.41664
1597	34	Female	University education	New South Wales	One chronic condition	1	3	7	0	3	2	7	6	5.5	-0.3461	-0.7117			-0.142698	-0.171442
1598	74	Male	High school or less	South Australia	One chronic condition	0	1	6	0	7	7	2	4	5.08333	-2.45212	-5.03894	-4.33513	-6.01658	-3.36495	-3.85106	-3.20026	-3.02367
1599	67	Female	Cert I-IV	New South Wales	One chronic condition	1	5	9	0	7	7	9	7	6.83333	1.00927	0.787863			1.83444	1.4965
1600	20	Female	High school or less	Western Australia	One chronic condition	1	5	10	0	6	4	1	3	6.41667	-5.22153	-4.93764	-5.52509	-5.50598	-4.18187	-5.24176	-3.6308	-4.05067
1601	41	Female	High school or less	New South Wales	Two or more chronic conditions	1	5	5	0	2	1	9	6	6.08333	-0.64003		-3.169		0.417071		-1.80743
1602	30	Male	University education	New South Wales	No chronic conditions	1	5	8	0	6	2	10	7	7	0.980181	-2.00085			0.638112	1.05894
1603	49	Female	University education	New South Wales	No chronic conditions	1	5	10	0	6	5	9	7	7	1.07672	1.29812		-1.09936	-1.15559	-0.817651		-0.569758
1604	37	Female	University education	New South Wales	No chronic conditions	0	3	1	1	5	3	6	5	4.83333	-2.96351			-3.66238	-3.63032			-2.45882
1605	78	Male	Cert I-IV	New South Wales	One chronic condition	1	5	8	0	6	6	10	6	6.25	0.396792	0.0979561	-4.35205	-4.87354	-0.470253	-0.467024	-2.96996	-2.30446
1606	52	Male	High school or less	Victoria	Two or more chronic conditions	1	5	10	0	6	6	8	6	5.91667	1.16823	1.40669	-0.124698	1.21864	1.10656	0.0147391	0.195243	-0.453711
1607	21	Female	High school or less	New South Wales	No chronic conditions	1	5	9	0	3	2	7	6	7	0.819688	0.983793	0.534994	-0.786775	-0.351946	-0.103568	-0.269487	0.428256
1608	25	Male	University education	Australian Capital Territory	One chronic condition	1	4	0	0	1	1	1	2	3.25	-4.09627			-9.50251	-2.7734			-4.46645
1609	37	Female	University education	New South Wales	Two or more chronic conditions	1	5	9	0	3	2	10	7	7	-0.459961	-0.0720172	-3.0072	-1.42594	0.362622	-2.37611	-0.0843371	-0.0844032
1610	60	Female	University education	New South Wales	Two or more chronic conditions	1	5	10	0	3	2	10	7	7	1.16823	1.08875			1.10656	1.4705
1611	79	Female	University education	New South Wales	One chronic condition	1	5	4	0	4	3	8	7	6.75	0.0788528	0.447464	1.03447	-0.822482	0.98551	0.687622	1.05431	0.300237
1612	31	Female	University education	New South Wales	No chronic conditions	1	1	8	0	2	1	8	6	6	-0.351702	-1.61913			-0.494314	-0.496442
1613	25	Female	University education	New South Wales	No chronic conditions	1	5	7	0	7	7	8	7	7	1.00927			0.0888879	1.83444			1.48564
1614	43	Female	University education	New South Wales	No chronic conditions	1	5	8	0	6	5	10	6	6.75	0.489717	0.201389		-2.00039	-1.52228	-0.610893		0.434296
1615	44	Female	University education	Victoria	One chronic condition	1	4	6	0	7	7	7	7	6.75	1.43189	0.691055	-0.247173	-2.24398	-0.765397	0.572059	0.675579	0.229528
1616	36	Female	University education	New South Wales	No chronic conditions	0	1	10	0	6	6	10	7	7	0.359831	-1.91289	0.0829537		0.401935	-1.21797	-0.468059
1617	18	Female	High school or less	New South Wales	No chronic conditions	1	5	3	0	2	2	7	7	6.5	-1.01133	-2.44333			-1.14565	-0.771512
1618	61	Female	University education	South Australia	One chronic condition	1	4	10	0	7	7	8	7	7	1.00927	1.03447	1.00927	1.00927	1.83444	1.05431	1.83444	1.83444
1619	46	Other/prefer not to say	University education	Tasmania	One chronic condition	0	1	10	0	1	1	10	4	7	1.24772	1.00927	-0.482718		0.742621	1.83444	0.197974
1620	35	Male	High school or less	New South Wales	No chronic conditions	0	2	10	0	7	7	10	7	7	1.16823	0.243115		-0.958241	1.10656	-1.08008		-0.845313
1621	26	Female	University education	New South Wales	No chronic conditions	0	1	10	0	7	7	10	7	7	-0.126368	-3.20613	-1.33815	-6.22548	-3.08529	-2.47102	-1.08002	-1.36016
1622	20	Female	University education	Queensland	No chronic conditions	1	5	9	0	5	5	8	7	7	0.765403	-0.841524			-0.768141	0.636704
1623	42	Female	University education	New South Wales	No chronic conditions	1	5	5	0	6	6	5	6	7	0.20059	-0.510145	-0.46811	-1.25131	-1.58833	-1.50714	-0.287005	-1.77177
1624	40	Male	High school or less	New South Wales	No chronic conditions	1	5	4	0	7	7	10	7	7	0.44525	-1.69861			1.99169	-0.132501
1625	27	Female	University education	New South Wales	Two or more chronic conditions	1	5	8	0	6	5	7	7	7	0.175723	-0.418629	-1.05289	-0.321759	0.793887	0.755011	0.798891	0.563388
1626	65	Female	Cert I-IV	New South Wales	Two or more chronic conditions	0	3	10	0	3	2	10	6	6.75	0.439316	0.813064	1.07672	-2.34962	0.0379946	0.716366	-1.15559	1.9978
1627	44	Female	University education	Queensland	No chronic conditions	1	4	9	0	6	6	8	6	6.5	0.0590059	0.581233	0.145386	-3.30674	-0.688131	0.739876	0.597763	0.123815
1628	30	Female	Cert I-IV	South Australia	No chronic conditions	1	4	7	0	4	4	10	7	6.75	-0.559354	-3.64577		-3.71139	0.168989	-0.817835		-1.3084
1629	54	Female	University education	New South Wales	Two or more chronic conditions	1	5	8	0	7	3	9	7	6.83333	0.239232		-1.27732		-3.05655		-3.00174
1630	34	Female	University education	New South Wales	No chronic conditions	0	1	10	0	7	7	10	7	7	1.00927	1.00927			1.83444	1.83444
1631	58	Female	High school or less	New South Wales	No chronic conditions	0	1	4	0	7	5	10	7	5.5	1.00927	1.00927	-1.15466	0.586369	1.83444	1.83444	1.46665	1.71614
1632	53	Female	Cert I-IV	New South Wales	One chronic condition	1	3	10	0	3	2	8	7	5.5	1.18529	0.65257	0.0172187	0.309957	-0.323202	-0.273692	0.897125	0.221498
1633	19	Male	High school or less	New South Wales	No chronic conditions	1	5	8	0	3	2	10	7	6	-0.640829	0.575136			-0.560367	0.0674786
1634	29	Female	University education	Queensland	No chronic conditions	0	3	10	0	7	7	7	6	7	-1.23138	-2.6958	-7.17192		-1.30144	-3.39908	-2.19926
1635	25	Female	University education	New South Wales	One chronic condition	1	5	10	0	7	5	10	7	6.75	0.0715029	-0.118764			1.31332	2.14894
1636	22	Female	University education	New South Wales	One chronic condition	1	4	4	0	3	1	10	6	7	0.606434	-1.27058			-0.0402598	0.962066
1637	62	Female	Cert I-IV	Western Australia	Two or more chronic conditions	0	2	9	0	3	1	8	7	6.25	1.18955	1.04763	-1.20302		-1.65004	-2.35192	-0.845609
1638	18	Male	University education	New South Wales	One chronic condition	1	5	7	0	6	3	10	6	5	-2.90912	-3.12847		-2.17017	-2.03176	-2.39247		-0.463068
1639	70	Female	University education	New South Wales	Two or more chronic conditions	1	4	10	0	7	6	10	7	7	1.00927	1.00927			1.83444	1.83444
1640	20	Male	High school or less	Western Australia	No chronic conditions	1	4	8	0	6	3	8	6	6.5	-0.172824	-2.02337	-2.33936		-0.664621	-0.0896376	0.10056
1641	29	Female	University education	New South Wales	One chronic condition	1	5	5	0	3	2	6	6	5.75	-1.79059	-2.65668	-1.63082		-1.77001	-1.70262	-1.52046
1642	40	Female	University education	New South Wales	No chronic conditions	1	3	7	0	6	5	10	6	6.5	0.892548	0.972033	0.27425	-1.89623	0.352425	-0.0115154	0.0934786	1.03093
1643	52	Female	University education	New South Wales	One chronic condition	0	2	8	0	2	2	4	5	5.33333	-1.73551			-1.07668	-0.376379			-0.70248
1644	30	Female	University education	New South Wales	No chronic conditions	1	3	9	0	5	3	10	7	7	0.951098	-0.546796	-0.173048		-0.558219	1.05437	1.73274
1645	32	Male	Cert I-IV	South Australia	No chronic conditions	1	2	1	1	3	2	8	6	6.25	-3.77911			-4.60047	-1.03651			-1.76494
1646	65	Female	Cert I-IV	Western Australia	No chronic conditions	0	2	4	0	3	3	8	6	6.25	0.526949	-1.49798	-2.17871		0.323681	1.13409	-0.190682
1647	69	Female	University education	New South Wales	One chronic condition	1	2	7	0	1	3	8	7	7	1.11395	0.972033	1.16823	0.114088	0.690366	-0.0115154	1.10656	0.705501
1648	45	Female	University education	Victoria	One chronic condition	1	4	10	0	7	7	10	7	7	0.586369	1.03447	1.05967	0.770539	1.71614	1.05431	0.274171	0.208118
1649	47	Male	University education	Queensland	Two or more chronic conditions	1	4	2	1	4	4	10	7	7	-0.222675	0.164489		0.678103	-0.932305	-0.854771		0.548253
1650	55	Female	University education	Tasmania	No chronic conditions	0	2	10		2	2	2	5	6.25	-1.72091		-2.66893		-2.27479		-0.89868
1651	32	Female	University education	New South Wales	No chronic conditions	1	5	10	0	7	6	8	7	6.5	0.573418	0.573418	1.00927	1.00927	1.69233	1.69233	1.83444	1.83444
1652	39	Female	University education	Western Australia	No chronic conditions	0	3	5	0	3	1	8	5	5.58333	0.850024	-1.74805	-2.19665		-0.155823	1.12391	0.111955
1653	47	Female	University education	Western Australia	No chronic conditions	1	5	10	0	7	6	8	7	7	1.16823	1.40669	0.0715029	-2.0085	1.10656	0.0147391	1.31332	0.730094
1654	60	Female	University education	Northern Territory	No chronic conditions	0	4	9	0	7	7	8	7	7	1.03447	1.27292	1.16823	0.549936	1.05431	-0.0375153	1.10656	0.847615
1655	51	Female	University education	New South Wales	No chronic conditions	1	5		0	7	6	10	1	7	0.819688	1.43189		-1.57829	-0.351946	-0.765397		-0.424834
1656	29	Female	University education	Victoria	No chronic conditions	1	5	8	0	7	7	10	7	7	0.715002	1.40669	1.24772	0.972033	0.792131	0.0147391	0.742621	-0.0115154
1657	70	Male	University education	New South Wales	No chronic conditions	0	1	10	0	7	7	7	6	6.25	-2.59374	-1.38059			-5.0781	-4.13917
1658	47	Female	University education	Queensland	No chronic conditions	1	4	5	0	6	6	10	6	6.5	-0.70856	-2.50917	-5.14186	-5.96198	-1.32115	-0.649124	0.723245	-0.918149
1659	21	Male	University education	Victoria	No chronic conditions	1	5	10	0	4	3	9	7	5.75	-0.291755	-1.85861			-0.842569	-0.801777
1660	18	Male	High school or less	New South Wales	No chronic conditions	0	3	3	0	3	2	7	6	5.5	-1.17275	-2.00629	-2.95747	-3.0199	0.466581	-0.573976	-0.494261	-1.56008
1661	20	Female	High school or less	Australian Capital Territory	No chronic conditions	1	5	8	0	6	5	9	5	6.75	1.07672	1.07672			-1.15559	-1.15559
1662	28	Female	University education	New South Wales	One chronic condition	1	5	8	0	7	6	10	7	7	1.3524	0.635518	1.16823		-0.401456	1.15607	1.10656
1663	27	Male	University education	New South Wales	No chronic conditions	1	5	7	0	4	1	10	6	6.25	-0.735647	-2.41014		-2.70463	-0.391514	-1.02875		0.326303
1664	26	Female	University education	New South Wales	One chronic condition	0	3	9	0	7	7	7	7	7	-0.664468	-0.430878			0.908888	1.55895
1665	51	Male	High school or less	Victoria	No chronic conditions	0	3	3	1	3	2	2	3	3.83333	-3.4007	-1.09201		-2.14227	-1.57432	-0.897568		0.677839
1666	38	Male	University education	New South Wales	No chronic conditions	1	5	7	0	7	7	10	7	7	-1.23148	-0.0483709	0.896813	0.951098	-2.4838	-1.40466	-0.974415	-0.558219
1667	63	Female	University education	New South Wales	No chronic conditions	1	3	7	0	6	3	10	7	6.75	1.07672	0.855317	-0.511004	-3.53857	-1.15559	-1.49353	-1.36851	0.147325
1668	24	Female	University education	New South Wales	No chronic conditions	0	3	7	0	7	6	9	7	7	0.0668214	0.121106		-6.05442	-1.64058	-1.22439		-1.92561
1669	26	Male	University education	New South Wales	No chronic conditions	1	5	8	0	4	3	8	6	5.91667	-0.61483	-1.60293	-4.55051	-2.51572	-0.363065	-0.439983	-0.314897	0.656124
1670	35	Female	University education	Western Australia	One chronic condition	1	4	8	0	2	2	10	7	7	0.855317	-1.09936	-3.36307		-1.49353	-0.569758	-0.269609
1671	48	Female	Cert I-IV	New South Wales	No chronic conditions	1	4	10	0	3	1	10	7	7	1.00927	1.05967		1.00927	1.83444	0.274171		1.83444
1672	33	Male	University education	Queensland	One chronic condition	1	5	9	0	2	1	5	6	6.75	1.16823	-0.49331			1.10656	0.493131
1673	54	Female	University education	New South Wales	No chronic conditions	1	5		0	6	5	10	7	7	1.00927		0.470451	0.303333	1.83444		1.21156	1.28981
1674	30	Female	University education	New South Wales	No chronic conditions	1	5	10	0	6	2	8	5	6.08333	-1.60404		-1.24641		-3.10675		-1.21523
1675	55	Female	University education	New South Wales	No chronic conditions	0	1	10	1	7	7	9	7	7	-6.89954	1.00927	0.44525	1.00927	1.04735	1.83444	1.99169	1.83444
1676	56	Female	University education	New South Wales	Two or more chronic conditions	0	1	3	0	2	2	10	6	6.25	-1.14241	-2.04249			0.662704	0.00989435
1677	60	Male	University education	Australian Capital Territory	Two or more chronic conditions	1	5	10	0	7	6	10	7	7	1.27292	1.3524	-0.0392795	-2.5331	-0.0375153	-0.401456	1.785	0.483806
1678	29	Male	University education	Victoria	No chronic conditions	1	5	1	0	2	1	5	5	5.5	-3.40749	-3.45694	-2.70709	-2.29297	-1.98136	-1.75762	-0.142349	-1.52438
1679	39	Other/prefer not to say	Cert I-IV	Victoria	Two or more chronic conditions	1	1	9	0	6	6	10	7	6.66667	-0.443436	-1.45026			0.673569	-1.25412
1680	36	Female	University education	New South Wales	No chronic conditions	1	5	5	0	1	1	6	5	5.08333	-0.27751	-0.117349	-1.54011	-2.05497	0.479456	-0.132567	-0.235739	-0.638555
1681	60	Female	University education	New South Wales	One chronic condition	1	5	7	0	6	6	8	7	6.16667	-0.730512	-1.61959		-3.25735	0.584746	0.128202		1.01614
1682	35	Female	University education	New South Wales	No chronic conditions	0	2	7	0	6	6	7	6	7	-1.4941	-2.66717		-3.71208	0.353904	-0.225104		-1.10347
1683	68	Male	High school or less	New South Wales	Two or more chronic conditions	1	4	10	0	7	7	9	7	7	1.08875	1.00927	1.00927	0.44525	1.4705	1.83444	1.83444	1.99169
1684	22	Female	High school or less	South Australia	No chronic conditions	1	4	8	0	5	2	10	6	5.91667	-2.03174	-2.03537	-3.19057	-2.81264	-2.59923	-1.77031	-1.85622	-1.30137
1685	18	Female	High school or less	Queensland	One chronic condition	1	3	3	0	5	2	9	7	6.25	-0.187658	-0.394287	-0.634429	-5.83302	0.870131	0.113505	0.768687	-1.58767
1686	61	Male	Cert I-IV	Victoria	Two or more chronic conditions	1	3	4	0	7	7	9	7	5.33333	-0.283668		-0.148646		0.923125		-0.0248287
1687	26	Female	University education	Australian Capital Territory	No chronic conditions	1	5	10	0	7	4	10	7	7	1.07672	0.546052	-2.00039		-1.15559	-1.12885	0.434296
1688	36	Female	Cert I-IV	Queensland	One chronic condition	0	3	7	0	6	5	10	7	7	0.255146	0.573085			1.54601	0.0902491
1689	62	Female	University education	New South Wales	No chronic conditions	0	3	10	0	6	5	10	7	7	0.63677	-1.55719	-0.768198	-1.97516	0.155864	-0.071732	0.716432	0.599585
1690	50	Female	University education	New South Wales	Two or more chronic conditions	1	5	8	0	7	3	8	6	6.75	0.696347	-0.637587			-0.765651	-0.527713
1691	21	Female	High school or less	New South Wales	No chronic conditions	1	5	7	0	5	4	8	7	6.33333	-3.44191	-6.18936	-7.65212	-6.26318	-3.25186	-2.18097	-2.40713	-2.58148
1692	65	Female	University education	Queensland	One chronic condition	0	1	10	0	7	7	5	7	6.83333	1.11395	0.954981	0.980181		0.690366	1.41825	0.638112
1693	45	Male	University education	New South Wales	One chronic condition	1	4	4	0	4	4	6	3	5.25	-3.18427	-3.36797	-4.42891	-2.49864	-0.676852	0.206522	-0.662012	0.171786
1694	69	Female	University education	New South Wales	One chronic condition	1	3	10	0	5	5	6	7	7	0.758779	1.05967	1.13915	-0.467311	0.300171	0.274171	-0.0897698	0.690432
1695	68	Female	University education	New South Wales	Two or more chronic conditions	0	3	10	0	6	4	8	7	7	0.440569	0.432421		-0.352198	-0.962213	-1.61184		-0.815095
1696	62	Female	University education	New South Wales	Two or more chronic conditions	0	5	10	0	7	6	10	7	7	0.355948	-1.02548	-1.82703	-3.91428	-1.57453	-1.28531	-2.63853	-1.71159
1697	39	Female	Cert I-IV	Victoria	One chronic condition	0	1	9	1	1	1	1	5	4.5	-5.82748	1.00927	-5.88161	-2.22231	-0.119983	1.83444	-1.82289	1.83707
1698	49	Male	University education	New South Wales	No chronic conditions	1	5	9	0	6	6	7	6	5.91667	-0.61483	-1.01253	-0.694315	-1.54746	-0.363065	-1.26151	0.000875469	0.0920711
1699	39	Male	University education	New South Wales	One chronic condition	1	5	10	0	6	6	9	7	6.16667	0.61157	0.0245686			0.936	0.569314
1700	45	Female	University education	New South Wales	One chronic condition	0	3	9	0	7	6	9	7	7	0.715002	1.16823	-0.862624		0.792131	1.10656	-0.0367288
1701	27	Female	University education	Western Australia	No chronic conditions	1	3	7	0	6	2	9	5	6.33333	-0.839806	-1.62614	-4.50129	-7.9417	-0.988147	1.43345	1.85873	-0.495537
1702	51	Male	University education	South Australia	No chronic conditions	1	2	7	0	6	6	7	6	6	-1.73021	-2.49043	-1.52232	-1.54011	-0.681418	-1.64225	0.428001	-0.235739
1703	21	Female	High school or less	Victoria	No chronic conditions	1	5	10	0	3	3	4	6	6.33333	-0.334008		-3.4921		1.36733		1.51597
1704	21	Female	University education	New South Wales	No chronic conditions	0	2	9	0	3	3	7	6	6.16667	-0.677262	-1.85348	-3.76077		-1.42889	-0.858188	-1.16805
1705	66	Male	University education	New South Wales	One chronic condition	1	4	8	0	7	7	10	7	7	1.11395	1.08875	0.61157	0.470451	0.690366	1.4705	0.936	1.21156
1706	37	Male	University education	Queensland	No chronic conditions	1	5	3	1	1	1	6	2	5.08333	-3.72483	-1.35815			-0.620313	-0.439687
1707	28	Male	University education	New South Wales	One chronic condition	1	2	2	0	7	7	8	1	6	0.566461	0.669955	-3.84197	-5.37884	1.15856	-0.101374	-1.93591	-2.9301
1708	27	Female	University education	New South Wales	No chronic conditions	1	4	9	0	3	3	8	7	7	1.08875	0.566461	-3.33557	-1.24679	1.4705	1.15856	1.73288	2.46344
1709	79	Female	High school or less	Tasmania	Two or more chronic conditions	0	2	8	0	7	7	8	7	7	0.850024	1.11007			-0.155823	-1.2861
1710	35	Female	University education	New South Wales	Two or more chronic conditions	1	5	10	0	4	3	10	7	7	0.892548	-0.634429			0.352425	0.768687
1711	60	Male	University education	Western Australia	Two or more chronic conditions	1	4	10	0	2	1	9	4	6.75	-0.147624	0.526949	0.342508		-1.44476	0.323681	-0.886449
1712	62	Male	University education	Western Australia	One chronic condition	0	3	10	0	4	2	8	7	6.75	0.746748	0.855317	0.268315	-1.98805	-2.32592	-1.49353	-1.86022	-1.88788
1713	49	Female	University education	New South Wales	No chronic conditions	1	4	3	0	6	6	9	6	5.08333	-2.80285	1.16823	-0.172885	0.476548	1.68337	1.10656	0.451445	1.88395
1714	66	Female	University education	Queensland	Two or more chronic conditions	1	4	10	0	2	3	9	7	6.83333	0.954981	0.980181	0.470451	-1.08047	1.41825	0.638112	1.21156	1.40775
1715	59	Female	University education	New South Wales	One chronic condition	1	2	10	0	7	7	5	7	7	1.11395	0.573418	0.187972		0.690366	1.69233	-0.0100553
1716	47	Female	University education	New South Wales	No chronic conditions	1	3	9	0	6	3	9	7	6.75	-0.724686	-0.522394	-3.61126	-3.2143	-1.461	-0.7032	0.978741	-0.21632
1717	33	Male	University education	Queensland	One chronic condition	0	3	10	0	5	4	7	7	6.58333	-0.921009	-1.70643			1.00064	0.819953
1718	37	Female	University education	New South Wales	One chronic condition	0	4	8	0	4	3	10	7	7	-0.0370655		-0.680565	-0.571997	0.480929		1.00212	1.83451
1719	41	Female	University education	Victoria	No chronic conditions	1	4	9	0	6	6	8	7	7	0.556033	0.0485164			1.52001	0.789386
1720	22	Male	High school or less	Victoria	No chronic conditions	1	5	2	0	3	2	8	3	4	-4.07848	-4.98375			-2.10966	-2.62266
1721	24	Female	University education	New South Wales	No chronic conditions	1	5	10	0	3	2	10	7	7	1.11395		-0.258467	-1.94995	0.690366		0.142989	-0.180551
1722	21	Male	High school or less	Victoria	No chronic conditions	1	5	8	0	5	3	7	3	6.58333	-3.36206	-2.09046	-5.78222	-1.75101	-3.04254	-3.16394	-2.66192	-0.698196
1723	22	Male	University education	Australian Capital Territory	No chronic conditions	1	5	3		6	6	9	6	6.5	-1.41239	0.390966			1.44254	1.5755
1724	23	Female	University education	Queensland	No chronic conditions	0	2	9	0	7	7	10	7	7	0.489717	-0.622978		-5.20577	-1.52228	-1.01269		0.298345
1725	48	Female	University education	New South Wales	One chronic condition	1	5	8	0	3	2	5	6	6.33333	-0.731764	0.745339		-2.23994	1.58495	0.988254		-0.107975
1726	29	Female	Cert I-IV	South Australia	No chronic conditions	0	3	3	0	3	1	8	6	5.91667	-0.229384	-1.50976		-3.06779	1.33932	1.31339		-0.647225
1727	40	Female	University education	Australian Capital Territory	One chronic condition	1	5	10	0	7	5	9	7	7	1.3524	0.034271	0.566988	-2.30127	-0.401456	-0.532638	-0.582148	0.460296
1728	65	Female	University education	New South Wales	One chronic condition	1	4	9	0	6	6	10	7	7	0.469653	0.469653	1.11395	-0.64003	0.234118	0.234118	0.690366	0.417071
1729	33	Female	University education	New South Wales	No chronic conditions	1	4	7	0	6	6	9	7	7	0.954981	1.03447			1.41825	1.05431
1730	63	Male	High school or less	New South Wales	Two or more chronic conditions	1	5	3	1	6	6	10	7	6.75	1.13915	0.133355	0.00346898	-1.1967	-0.0897698	-2.02833	-0.104119	0.246509
1731	23	Male	High school or less	Western Australia	One chronic condition	1	4	9	0	3	2	10	7	6.75	-0.429468	-0.239201			-1.75522	-2.59084
1732	35	Female	University education	Queensland	No chronic conditions	0	3	10		7	7	8	6	6.5	-0.847683	0.813064	-0.186798	-2.30174	1.08037	0.716366	0.731501	1.08494
1733	52	Male	High school or less	Queensland	Two or more chronic conditions	1	4	9	0	7	7	7	7	7	1.16823	1.24772	1.16823	1.16823	1.10656	0.742621	1.10656	1.10656
1734	26	Female	University education	Queensland	One chronic condition	1	4	7	0	6	6	8	6	6.16667	-2.26262	-2.33232			1.05742	-0.883906
1735	23	Male	High school or less	New South Wales	One chronic condition	1	4	9	0	7	5	10	6	7	0.305608	-0.153782	-2.93276		-1.13033	-1.00109	-1.59518
1736	32	Female	University education	New South Wales	Two or more chronic conditions	1	5	10	0	5	3	10	7	7	0.501749	-1.62054			1.10382	1.78507
1737	25	Male	University education	Victoria	No chronic conditions	1	4	8	0	4	2	10	6	6.5	-1.1216	-0.0561688	-1.77951	-0.588886	2.03248	1.93346	2.51295	1.98297
1738	62	Female	University education	Australian Capital Territory	Two or more chronic conditions	1	5	10	0	7	6	8	7	7	0.715002	-0.137685	-0.246708	-0.895343	0.792131	-1.09432	0.0509358	-0.404134
1739	65	Male	University education	New South Wales	No chronic conditions	1	5	9	0	6	6	9	7	7	0.251263	-0.80984	-1.60648	-2.06753	-0.430455	-1.36528	-2.16196	-1.52394
1740	27	Female	University education	New South Wales	No chronic conditions	1	4	10	0	7	6	7	7	7	-0.956027		-0.785831		-2.14938		-2.26128
1741	62	Female	High school or less	New South Wales	No chronic conditions	1	4	10	0	7	7	10	7	7	1.24772			1.24772	0.742621			0.742621
1742	33	Female	High school or less	New South Wales	One chronic condition	0	1	10	0	7	7	7	7	6.66667	-0.534952	-1.50352	-3.85361		-1.58858	-1.68119	-2.66693
1743	30	Female	University education	New South Wales	One chronic condition	1	5	10	0	6	5	10	5	6.25	-1.14884	-0.187131	-2.88212	-3.32184	-1.61177	-0.870579	-0.350058	-1.05958
1744	19	Male	High school or less	Victoria	One chronic condition	1	1	7	0	6	2	10	5	6.75	-1.38422	-1.03601			-1.96265	-2.10622
1745	34	Male	University education	New South Wales	Two or more chronic conditions	1	5	9	0	6	3	10	7	7	0.418381	-0.367036	-1.27731	-4.24035	-0.508709	-0.689402	-1.96907	1.54066
1746	67	Female	University education	New South Wales	Two or more chronic conditions	0	2	10	0	2	2	4	7	7	0.96815	0.464517	0.000777387	-1.44893	-1.98798	-0.742141	-1.96473	-0.608337
1747	70	Female	University education	New South Wales	One chronic condition	0	4	9	0	5	3	10	7	7	1.08875	0.954981	1.00927		1.4705	1.41825	1.83444
1748	48	Female	University education	New South Wales	Two or more chronic conditions	0	5	7	0	6	3	8	5	5.58333	0.732387	1.27292		0.757588	0.964448	-0.0375153		0.184312
1749	63	Male	High school or less	New South Wales	One chronic condition	1	5	4	0	3	3	5	5	5.08333	-0.645734	-1.91297	-2.5004	-2.20868	-1.11691	-2.48758	-3.25844	-2.51414
1750	21	Male	High school or less	Victoria	No chronic conditions	0	3	8	0	7	6	8	7	7	1.05967	1.05967	1.11395	-1.42342	0.274171	0.274171	0.690366	-0.0194776
1751	18	Female	Cert I-IV	New South Wales	No chronic conditions	1	5	6	0	6	2	8	6	6.75	-0.0589635			-2.84741	-1.16994			1.11064
1752	38	Female	University education	New South Wales	Two or more chronic conditions	1	5	8		3	4	6	6	4.25	-4.00562	0.679295	0.200862	-0.603294	-1.40528	0.664112	1.12982	1.94225
1753	38	Female	High school or less	Western Australia	No chronic conditions	0	2	4	0	2	1	8	7	7	0.0485164	0.526949			0.789386	0.323681
1754	28	Female	University education	Queensland	One chronic condition	1	5	8	0	2	1	10	6	6.25	-1.87213	-1.93296	-2.14821		-2.41597	-0.494248	-1.27586
1755	25	Female	University education	New South Wales	No chronic conditions	1	5	5	0	6	3	8	7	7	0.501749	0.526949			1.10382	0.323681
1756	44	Male	Cert I-IV	New South Wales	Two or more chronic conditions	1	5	8	0	6	3	10	4	5.83333	0.656835	-0.620927			-1.60053	-1.03546
1757	48	Female	Cert I-IV	New South Wales	Two or more chronic conditions	0	2	6	0	2	1	9	6	4.83333	0.61157	-0.247173	-0.862291	-1.14241	0.936	0.675579	1.56535	0.662704
1758	42	Male	University education	Queensland	No chronic conditions	1	5	10		6	3	10	7	7	-0.627079	0.335884	-1.68123	-1.14241	0.440877	0.181864	0.0398166	0.662704
1759	46	Female	University education	New South Wales	No chronic conditions	0	1	9	0	3	3	9	7	7	1.3272	1.00927		-1.29217	0.37868	1.83444		-0.0321487
1760	28	Female	University education	New South Wales	No chronic conditions	1	5	6	0	6	6	9	7	6.83333	0.787863	-0.369946	-1.6338	-0.719515	1.4965	0.819591	1.1046	0.781011
1761	39	Female	University education	New South Wales	One chronic condition	1	5	8	0	7	3	6	7	5.66667	-0.0392795	0.0172187	-0.492512		1.785	0.897125	1.47057
1762	65	Female	Cert I-IV	New South Wales	No chronic conditions	1	5	7	0	7	7	5	7	5.5	1.08875	1.00927			1.4705	1.83444
1763	23	Female	University education	Queensland	No chronic conditions	1	2	5	0	7	3	8	6	6.58333	-1.47033	-3.36732	-3.86485		-0.590833	-0.439073	1.47917
1764	65	Male	University education	New South Wales	One chronic condition	0	3	7	0	6	6	8	7	5.25	0.917749	0.628622		0.00297326	-0.427711	-0.493763		-0.4249
1765	44	Female	University education	Tasmania	No chronic conditions	0	5	10	0	7	7	7	7	7	1.26904	1.27292			-2.01398	-0.0375153
1766	68	Male	Cert I-IV	New South Wales	Two or more chronic conditions	0	1	10	0	6	6	9	7	6.5	-0.229384		-0.983442	-1.06293	1.33932		-0.0651774	0.298763
1767	37	Male	High school or less	New South Wales	One chronic condition	1	4	4	0	7	6	10	5	5.5	-5.99501	-4.48077	-5.29723	-5.90423	-1.94221	-1.87531	-3.40021	-2.80623
1768	62	Female	University education	Queensland	No chronic conditions	0	2	8	0	6	3	9	6	6.33333	1.16435	-0.21028	-1.9461		-0.869906	-0.113214	0.850491
1769	65	Female	University education	Queensland	One chronic condition	1	3	9	0	7	6	8	7	6.58333	0.376884	0.466797	1.131	-0.487158	-1.02783	-1.75322	-0.739397	-0.983208
1770	29	Female	University education	New South Wales	No chronic conditions	1	2	9	0	6	6	7	6	6.16667	-1.06681	-1.09201		-1.06681	-1.6777	-0.897568		-1.6777
1771	68	Female	University education	Queensland	Two or more chronic conditions	1	3	9	0	3	3	9	6	6.08333	-0.719515	0.108487	-1.66288	-2.08498	0.781011	0.353885	-0.0917277	0.767402
1772	45	Male	High school or less	New South Wales	Two or more chronic conditions	1	5	10	0	7	7	10	7	7	1.08875	0.61157			1.4705	0.936
1773	51	Female	University education	Western Australia	One chronic condition	1	5	5	0	7	7	7	7	7	0.390966	-2.36119	-0.344049	-4.01376	1.5755	-0.540601	-0.165468	0.706119
1774	19	Other/prefer not to say	High school or less	New South Wales	One chronic condition	1	5	9	0	5	3	9	7	6.58333	1.16823			-0.54166	1.10656			2.03063
1775	72	Male	University education	New South Wales	One chronic condition	1	2	9	0	6	6	9	7	6.83333	0.867348	1.08875	0.787863	0.44525	1.13256	1.4705	1.4965	1.99169
1776	55	Male	University education	New South Wales	No chronic conditions	0	3	8	0	7	6	10	7	7	0.678103	0.249049			0.548253	0.873615
1777	47	Male	University education	New South Wales	One chronic condition	0	4	10	0	3	3	7	6	4.83333	-3.77831	-1.38114	-2.44128	-4.51283	-0.0590712	-0.963621	-2.20231	-1.47925
1778	65	Female	University education	Tasmania	One chronic condition	0	4	4	0	2	1	8	6	6.25	-0.0742975	-1.54405	-1.89961	-4.16942	-1.36503	-1.09614	-0.624757	-0.997006
1779	64	Female	University education	New South Wales	One chronic condition	0	1	10	0	7	6	8	7	7	-0.31355	0.445861			-1.25064	-2.29992
1780	46	Female	Cert I-IV	New South Wales	No chronic conditions	0	5	7	0	7	6	10	7	7	-0.866603	-4.19515			-2.16289	-0.770737
1781	56	Female	University education	New South Wales	One chronic condition	1	5	9		6	5	10	7	7	1.00927	1.00927			1.83444	1.83444
1782	30	Female	University education	New South Wales	Two or more chronic conditions	1	5	8	0	7	6	10	7	7	0.581233	1.08875	-1.8691	0.0485164	0.739876	1.4705	0.67574	0.789386
1783	65	Male	University education	Victoria	One chronic condition	1	5	10	0	7	7	8	7	6.83333	0.855317	0.382818	-3.0443	-1.46853	-1.49353	0.925869	-1.1501	0.203084
1784	66	Male	University education	New South Wales	Two or more chronic conditions	1	5	9	0	7	4	10	7	6.25	0.518801	0.518801	-2.55397	-0.0200132	-0.325946	-0.325946	0.230094	-0.948834
1785	25	Male	University education	Queensland	One chronic condition	1	4	6	0	7	7	7	7	7	0.146306			-2.95037	-2.00453			0.629869
1786	57	Female	University education	Australian Capital Territory	No chronic conditions	1	5	8	0	3	3	9	6	6.08333	1.29812	-0.522394	1.11395		-0.817651	-0.7032	0.690366
1787	54	Female	University education	Victoria	One chronic condition	1	5	8	0	7	6	10	7	7	1.3272	0.740203		0.770539	0.37868	0.0119947		0.208118
1788	57	Female	Cert I-IV	New South Wales	Two or more chronic conditions	1	4	8	0	6	4	9	6	6.08333	-1.67513	-1.03773		-3.2395	0.712214	-0.481373		0.563816
1789	65	Male	Cert I-IV	Queensland	No chronic conditions	0	2	7	0	7	7	10	7	5.83333	1.40669		-1.99973	-5.15088	0.0147391		-0.526222	-2.22948
1790	42	Female	High school or less	Queensland	Two or more chronic conditions	1	1	10	0	5	5	5	7	6.75	-1.41018	-1.80274			0.138475	0.216291
1791	50	Female	University education	Western Australia	One chronic condition	1	2	8	0	6	6	8	7	7	0.660718	0.439316	0.0715029	-0.229384	0.375935	0.0379946	1.31332	1.33932
1792	69	Male	High school or less	New South Wales	No chronic conditions	0	2	5	1	6	6	10	7	7	1.03447	0.456701			1.05431	0.210312
1793	53	Female	University education	Northern Territory	No chronic conditions	0	5	10	0	7	1	10	7	7	-3.51906	1.03447			-0.757729	1.05431
1794	28	Male	University education	Tasmania	No chronic conditions	0	1	8	0	7	7	8	7	7	1.00927	1.00927	0.891357	0.573418	1.83444	1.83444	0.236567	1.69233
1795	56	Male	Cert I-IV	Victoria	Two or more chronic conditions	1	3	8	0	7	7	10	7	7	1.24772	1.08487		-0.451034	0.742621	-0.505965		-1.80401
1796	39	Male	University education	New South Wales	No chronic conditions	1	5	9	0	7	5	7	6	6.58333	0.0152288	-6.46949	-4.13007	-5.75456	-0.196171	-0.616104	-0.665242	-1.94074
1797	29	Female	University education	New South Wales	No chronic conditions	1	4	10	0	5	3	9	7	6.25	1.24772	0.708905	-1.95952		0.742621	0.119733	1.45133
1798	38	Male	University education	New South Wales	No chronic conditions	1	5	8	0	7	5	9	7	7	0.679295	-0.977816			0.664112	0.199193
1799	25	Female	University education	New South Wales	Two or more chronic conditions	1	2	7	0	2	1	7	6	6.16667	-0.945248	-2.74056			1.47692	0.811234
1800	52	Female	University education	New South Wales	No chronic conditions	1	5	10		7	7	10	7	7	1.00927	1.3524	1.29812	1.05967	1.83444	-0.401456	-0.817651	0.274171
1801	22	Female	University education	New South Wales	No chronic conditions	1	5	8	1	3	3	8	7	6.58333	0.0419536	-1.86927	-7.71547	-5.98749	0.741632	0.604038	-0.870663	-1.82734
1802	43	Female	Cert I-IV	South Australia	One chronic condition	1	5	8	0	6	6	10	7	7	-0.663017	0.892548	0.838264	-2.01974	-0.106863	0.352425	-0.0637698	-0.918563
1803	63	Female	University education	New South Wales	One chronic condition	1	4	10	0	5	3	10	7	7	1.03447	0.0475551	-0.60108	-2.15201	1.05431	1.09325	0.638178	0.834367
1804	18	Female	High school or less	Victoria	No chronic conditions	1	3	4	1	6	3	7	5	6.25	-1.90115	-1.55306	-4.14697	-1.9589	-3.6957	-0.259545	-1.54945	-1.80762
1805	19	Male	University education	Queensland	No chronic conditions	1	4	8	0	3	2	9	7	7	1.16823	-0.641324	-1.47973	-2.32426	1.10656	-0.881148	-0.179817	-0.0636376
1806	58	Male	University education	New South Wales	One chronic condition	1	2	6	0	6	4	8	7	6.83333	-0.0889061	-1.89204			-0.88005	-0.593281
1807	52	Female	University education	New South Wales	No chronic conditions	1	5	10	0	5	3	8	7	6.75	1.11395	1.08875			0.690366	1.4705
1808	30	Female	University education	New South Wales	No chronic conditions	1	2	8	0	6	6	8	7	7	0.758779	-0.768198			0.300171	0.716432
1809	43	Female	University education	New South Wales	One chronic condition	1	4	7	0	4	3	8	6	6.41667	0.556033	-0.204183	-0.706564	-1.04918	1.52001	0.559184	0.804817	1.30001
1810	77	Female	University education	New South Wales	One chronic condition	1	5	8	0	7	7	10	7	7	1.24772	0.683705	0.715002	0.811872	0.742621	0.899869	0.792131	0.600507
1811	41	Female	Cert I-IV	Northern Territory	One chronic condition		3	9	0	6	6	9	6	6.5	0.867348			-1.386	1.13256			0.778267
1812	69	Female	High school or less	New South Wales	One chronic condition	1	5	5	0	6	6	9	7	6.83333	1.08875	0.581233	-0.749791	0.00346898	1.4705	0.739876	-0.531178	-0.104119
1813	31	Male	University education	Victoria	No chronic conditions	1	3	10	0	7	7	10	7	7	0.13439	0.900697			0.401497	1.00205
1814	59	Female	High school or less	Tasmania	No chronic conditions	0	3	10	0	6	5	10	7	7	1.16823	0.685919	1.3524	0.211817	1.10656	-0.404201	-0.401456	-0.972344
1815	53	Female	University education	Queensland	No chronic conditions	0	3	10	0	3	3	10	7	7	0.794487	-5.03864			0.42819	-2.62818
1816	32	Female	University education	New South Wales	One chronic condition	1	4	10	0	5	3	10	7	7	0.896813	0.758779	0.838264	0.581233	-0.974415	0.300171	-0.0637698	0.739876
1817	32	Male	University education	New South Wales	One chronic condition	1	5	8	0	6	6	7	7	6.33333	0.581233	-0.000631903		-2.67499	0.739876	1.34945		0.727349
1818	64	Male	University education	Victoria	No chronic conditions	0	1	10	0	2	5	10	7	7	-0.468914	-3.11758	-4.52769		-2.29711	-3.37857	-5.14726
1819	63	Female	University education	Queensland	No chronic conditions	0	1	10	0	5	3	10	6	6.5	-1.0712	1.08875	0.470451	-2.89609	0.472211	1.4705	1.21156	1.04606
1820	39	Female	University education	New South Wales	Two or more chronic conditions	1	5	9	0	3	7	10	7	7	1.16823	1.00927	-1.60582	1.16823	1.10656	1.83444	0.981764	1.10656
1821	60	Female	University education	Victoria	No chronic conditions	0	1	10	0	7	5	10	7	7	1.04337	0.721548		0.775832	-1.02508	-1.54579		-1.12959
1822	55	Female	University education	New South Wales	Two or more chronic conditions	1	4	9	0	6	6	8	7	6.25	-2.13637	-1.70643	-2.86479		1.68611	0.819953	0.938326
1823	50	Female	High school or less	Victoria	One chronic condition	1	4	8	0	5	2	10	7	7	0.158338	0.0888879	-7.31018	-1.06293	0.621569	1.48564	0.1251	0.298763
1824	50	Female	University education	New South Wales	No chronic conditions	1	5	10	0	3	1	8	7	6.66667	-0.475604	-0.605762	-2.03776	-2.34679	-1.52179	-2.31573	-1.94159	-2.56522
1825	33	Female	University education	New South Wales	No chronic conditions	1	4	8	0	7	7	10	6	7	0.158338	0.359831	-0.64003	-0.719515	0.621569	0.401935	0.417071	0.781011
1826	58	Female	University education	Western Australia	Two or more chronic conditions	1	5	9	0	7	7	10	7	6.75	0.586369	-0.0549161	0.109189		1.71614	0.933255	1.18163
1827	72	Female	University education	Northern Territory	Two or more chronic conditions	0	4	10	0	7	7	10	7	7	1.16823	0.980181			1.10656	0.638112
1828	50	Male	University education	South Australia	No chronic conditions	0	4	1	0	6	6	10	6	6	0.855317	-2.13526	-6.14513		-1.49353	-1.25205	-2.17765
1829	71	Female	University education	Tasmania	One chronic condition	0	1	8	0	3	7	8	7	7	0.867348	1.00927	1.00927	1.00927	1.13256	1.83444	1.83444	1.83444
1830	55	Female	High school or less	Tasmania	No chronic conditions	0	1	8	0	3	4	5	7	7	1.11395	0.635518		1.11395	0.690366	1.15607		0.690366
1831	60	Female	University education	New South Wales	Two or more chronic conditions	0	1	7	0	2	1	7	7	6.41667	0.65257	0.909601	-3.02426	-0.529744	-0.273692	-1.07734	1.34543	-0.37539
1832	56	Female	University education	New South Wales	No chronic conditions	0	2	10	0	7	7	10	7	7	1.00927			-1.78102	1.83444			-2.04889
1833	40	Female	University education	Queensland	One chronic condition	0	4	9	0	5	3	8	7	7	0.495651	0.980181	0.980181	-0.792146	0.431419	0.638112	0.638112	0.496361
1834	47	Female	University education	New South Wales	No chronic conditions	1	5	10	0	7	7	8	7	7	0.168766	0.813064		-3.00619	0.260118	0.716366		-1.8246
1835	68	Male	University education	Queensland	No chronic conditions	1	3	10	0	7	7	10	7	7	1.00927			1.00927	1.83444			1.83444
1836	66	Female	University education	Victoria	One chronic condition	0	1	9	0	7	7	10	7	7	0.691055	1.05967	0.954981	1.03447	0.572059	0.274171	1.41825	1.05431
1837	42	Other/prefer not to say	University education	South Australia	One chronic condition	1	4	9	0	7	7	5	7	5.75	0.249049	0.249049	-0.283668	-0.229384	0.873615	0.873615	0.923125	1.33932
1838	54	Male	University education	New South Wales	No chronic conditions	1	4	5	0	3	1	7	7	6.75	-2.13664	1.03447	-1.56964	-0.649267	0.571231	1.05431	0.545575	0.89438
1839	45	Female	University education	Queensland	No chronic conditions	1	5	9	0	4	4	9	7	6.83333	0.158338	-1.02398	-0.0370655	-1.52106	0.621569	0.519871	0.480929	-0.572206
1840	21	Female	Cert I-IV	Victoria	No chronic conditions	1	4	8	0	6	3	10	7	6.75	0.229674	-0.444162	-2.4016	-0.297418	-0.391999	-0.0669332	-1.30114	-0.0781185
1841	36	Male	University education	New South Wales	Two or more chronic conditions	1	5	9	0	5	3	7	5	5.66667	-0.7369	-4.23674	-4.63	-2.43574	0.608694	0.478645	0.049044	0.612964
1842	58	Female	University education	New South Wales	Two or more chronic conditions	0	1	10	0	3	3	7	7	6.25	0.811872	0.606434	1.08875	0.811872	0.600507	-0.0402598	1.4705	0.600507
1843	23	Female	University education	New South Wales	No chronic conditions	1	5	10	0	6	3	10	7	6.75	0.0233159			-2.99462	1.56952			1.74647

## Sheet: Description
Variable Name	Description	Measurement Type	Levels (if appropriate)
rand_id	Random ID	Integer
age	Age (years)	Integer
gender	Gender	Nominal	Male Female Other / prefer not to say
edu_3cat	Educational attainment	Ordinal	High school or less Certificate I-IV University education
state	Residential state	Nominal	Australian Capital Territory Northern Territory Victoria New South Wales Queesnland Western Australia South Australia Tasmania
chronic_cond	Chronic health conditions	Ordinal	No chronic conditions One chronic condition Two or more chronic conditions
remote	Residential remoteness	Binary	0 = Not a major city 1 = Major city
IRSAD_quint	SEIFA IRSAD Quintile	Ordinal	1 = Lowest Relative Advantage (greatest disadvantage) quintile 5 = Highest Relative Advantage (lowest disadvantghe) quintile
covid_risk1_1	How serious of a public threat do you think COVID-19 is?	Continuous (1-10)	1 = no threat at all 10 = a very serious public health threat
covid_NL_T1	Do you think that you will get sick from COVID-19?	Binary	1 = Not at all likely 0 = It’s possible / probably / definitely
selfeff_dist_1mo	Self-efficacy to follow social distancing for the next month if this is recommended	Continuous (1-7)	1 = strongly disagree 7 = strongly agree
selfeff_dist_3mo	Self-efficacy to follow social distancing for the next three months if this is recommended	Continuous (1-7)	1 = strongly disagree 7 = strongly agree
actions_1	My actions will influence whether or not I get COVID-19	Continuous (1-10)	1 = do not agree at all 10 = agree very strongly
social_dist_1	Social distancing is important for my family’s health	Continuous (1-7)	1 = strongly disagree 7 = strongly agree
social_ob_T1	Mean of 4 social obligation items	Continuous (1-7)	1 = strongly disagree 7 = strongly agree
PC_dist1	Distancing Behaviour Component Score - Survey 1 (SD units)	Continuous
PC_dist2	Distancing Behaviour Component Score - Survey 2 (SD units)	Continuous
PC_dist3	Distancing Behaviour Component Score - Survey 3 (SD units)	Continuous
PC_dist4	Distancing Behaviour Component Score - Survey 4 (SD units)	Continuous
PC_hygeine1	Hygeine Behaviour Component Score - Survey 1 (SD units)	Continuous
PC_hygeine2	Hygeine Behaviour Component Score - Survey 2 (SD units)	Continuous
PC_hygeine3	Hygeine Behaviour Component Score - Survey 3 (SD units)	Continuous
PC_hygeine4	Hygeine Behaviour Component Score - Survey 4 (SD units)	Continuous
